# Supplementary material for: Serotonin suppresses cortical theta bursts during NREM sleep
Source: Front Pharmacol. 2026 Mar 25;17:1767628. doi: 10.3389/fphar.2026.1767628 (PMC13071295; doi:10.3389/fphar.2026.1767628)
Supplement: Supplementary file 1 [file Table1.xlsx]

## Sheet: Fig1
Fig1D		spectral				Fig1E							Fig1E				Fig1F							Fig1F
TB-rate	TB-duration(mean)	freq(Hz)	power	sem		Time(s)	Activity(Z)	sem	Time(s)	theta	sem		Pre	TB	post		Time(s)	Activity(Z)	sem	Time(s)	theta	sem		Pre	TB	post
2.979	0.32875	0	0.011796	0.00087718		-30	-0.33205	0.016368	-30	0.54474	0.0095425		-0.14975	-0.41331	0.019858		-30	0.17037	0.026143	-30	0.46495	0.013404		-0.31313	-0.61909	-0.13916
4.2679	0.31779	0.24876	0.020049	0.001502		-29.901	-0.3327	0.016338	-29.874	0.54953	0.010114		-0.3921	-0.85965	-0.24149		-29.901	0.17096	0.026311	-29.874	0.47163	0.012855		-0.20148	-0.51984	-0.074073
3.7438	0.33832	0.49751	0.024975	0.0018966		-29.803	-0.33449	0.016309	-29.748	0.54838	0.010651		-0.48897	-0.73626	-0.44727		-29.803	0.17411	0.026186	-29.748	0.46725	0.01295		0.29149	0.062196	0.41823
5.064	0.34625	0.74627	0.02665	0.0020687		-29.704	-0.33626	0.016309	-29.622	0.5554	0.010292		-0.61758	-0.92961	-0.52807		-29.704	0.17682	0.026126	-29.622	0.4705	0.013377		0.0058135	-0.30181	0.0081907
6.4726	0.36151	0.99502	0.028905	0.0022972		-29.606	-0.33721	0.016248	-29.496	0.55575	0.010254		-0.99372	-1.2624	-0.95212		-29.606	0.17112	0.025928	-29.496	0.47945	0.013473		0.14904	-0.058638	0.23385
3.1304	0.32611	1.2438	0.031668	0.0025693		-29.507	-0.33781	0.016213	-29.37	0.54034	0.0096352		-0.51528	-0.86475	-0.39154		-29.507	0.16992	0.026001	-29.37	0.46444	0.013907		0.30795	0.093822	0.21401
4.7989	0.37389	1.4925	0.034873	0.0028723		-29.409	-0.33832	0.016227	-29.244	0.54264	0.0097104		-0.60556	-0.93973	-0.56808		-29.409	0.16672	0.025836	-29.244	0.45968	0.013194		-0.077983	-0.41154	-0.080042
3.8153	0.35077	1.7413	0.038471	0.0031964		-29.31	-0.33879	0.016232	-29.118	0.54414	0.0099951		-0.33184	-0.74448	-0.17461		-29.31	0.16876	0.025823	-29.118	0.46345	0.013202		0.1273	-0.12053	0.19102
3.9357	0.36499	1.99	0.042431	0.0035375		-29.212	-0.34047	0.016177	-28.992	0.55262	0.0099571		-0.33792	-0.87028	0.031628		-29.212	0.16981	0.025816	-28.992	0.47891	0.013408		-0.42984	-0.71698	-0.21331
4.0968	0.3528	2.2388	0.046749	0.0038973		-29.113	-0.33964	0.016166	-28.866	0.54684	0.0098503		-0.35518	-0.77695	-0.2178		-29.113	0.16963	0.025627	-28.866	0.47403	0.01271		-0.1657	-0.24945	-0.22563
9.2857	0.41165	2.4876	0.051439	0.0042824		-29.015	-0.33966	0.016162	-28.739	0.54392	0.0098379		-0.90123	-1.1685	-0.84153		-29.015	0.17223	0.02566	-28.739	0.46913	0.01217		-0.31112	-0.47422	-0.2805
4.025	0.33997	2.7363	0.056522	0.0047014		-28.916	-0.34172	0.016159	-28.613	0.54855	0.0097395		-0.31739	-0.6366	-0.17199		-28.916	0.17314	0.025672	-28.613	0.4592	0.011759
4.1762	0.35917	2.9851	0.062015	0.0051628		-28.818	-0.3434	0.016136	-28.487	0.54576	0.0099514		-0.33432	-0.73398	-0.086145		-28.818	0.16603	0.025548	-28.487	0.46105	0.011951
3.3175	0.32607	3.2338	0.067913	0.0056724		-28.719	-0.34378	0.016125	-28.361	0.56005	0.012126		-0.69803	-0.83807	-0.54303		-28.719	0.16449	0.025531	-28.361	0.46501	0.012966
1.8345	0.30717	3.4826	0.074177	0.0062329		-28.621	-0.34341	0.016133	-28.235	0.56414	0.01154		-0.58005	-0.74618	-0.48166		-28.621	0.16706	0.025473	-28.235	0.45629	0.012462
5.0883	0.34341	3.7313	0.080725	0.0068433		-28.522	-0.34465	0.016136	-28.109	0.56005	0.01143		-0.82205	-1.1106	-0.55463		-28.522	0.16849	0.025505	-28.109	0.46473	0.013063
5.4202	0.36188	3.9801	0.087426	0.0074985		-28.424	-0.34559	0.016124	-27.983	0.54898	0.011098		-0.45658	-0.71382	-0.39237		-28.424	0.17121	0.025569	-27.983	0.47029	0.014185
6.2808	0.34344	4.2289	0.094108	0.0081896		-28.325	-0.34639	0.016125	-27.857	0.551	0.0099145		-0.55538	-0.78401	-0.45749		-28.325	0.16986	0.025497	-27.857	0.47978	0.013559
		4.4776	0.10057	0.0089037		-28.227	-0.34518	0.016121	-27.731	0.56598	0.010298						-28.227	0.17187	0.025507	-27.731	0.46317	0.013274
		4.7264	0.10658	0.0096242		-28.128	-0.34756	0.016103	-27.605	0.56085	0.01006						-28.128	0.17168	0.02561	-27.605	0.45081	0.012872
		4.9751	0.11194	0.010332		-28.03	-0.34853	0.016097	-27.479	0.54945	0.011488						-28.03	0.17129	0.025617	-27.479	0.45026	0.012571
		5.2239	0.11644	0.011006		-27.931	-0.3489	0.016112	-27.353	0.55728	0.011305						-27.931	0.17305	0.025662	-27.353	0.44635	0.011994
		5.4726	0.11994	0.011625		-27.833	-0.34855	0.016129	-27.227	0.5641	0.010515						-27.833	0.17827	0.025705	-27.227	0.45284	0.012882
		5.7214	0.12232	0.012168		-27.734	-0.34831	0.016103	-27.101	0.56355	0.010665						-27.734	0.17818	0.025933	-27.101	0.46475	0.013025
		5.9701	0.12355	0.012618		-27.635	-0.35108	0.016075	-26.975	0.55122	0.010527						-27.635	0.18287	0.026128	-26.975	0.47092	0.012646
		6.2189	0.12363	0.012958		-27.537	-0.35139	0.016031	-26.849	0.54795	0.0097976						-27.537	0.1805	0.026041	-26.849	0.46662	0.012659
		6.4677	0.12262	0.013175		-27.438	-0.35231	0.016001	-26.723	0.55305	0.010614						-27.438	0.17956	0.025864	-26.723	0.47347	0.013227
		6.7164	0.12059	0.013259		-27.34	-0.35363	0.015981	-26.597	0.55603	0.013515						-27.34	0.18266	0.025984	-26.597	0.47029	0.012483
		6.9652	0.11768	0.013204		-27.241	-0.35497	0.016004	-26.471	0.56475	0.012685						-27.241	0.18104	0.026086	-26.471	0.46785	0.012938
		7.2139	0.11398	0.013012		-27.143	-0.35572	0.016055	-26.345	0.57505	0.010554						-27.143	0.18768	0.026062	-26.345	0.46568	0.012506
		7.4627	0.10963	0.012685		-27.044	-0.35605	0.016071	-26.218	0.5813	0.011678						-27.044	0.18714	0.026202	-26.218	0.46609	0.012096
		7.7114	0.10473	0.012235		-26.946	-0.35606	0.016082	-26.092	0.56353	0.010957						-26.946	0.18574	0.025946	-26.092	0.47148	0.012835
		7.9602	0.099376	0.011676		-26.847	-0.3574	0.016105	-25.966	0.55625	0.0097252						-26.847	0.18488	0.025929	-25.966	0.47032	0.012918
		8.209	0.093661	0.011027		-26.749	-0.35836	0.016116	-25.84	0.55306	0.010157						-26.749	0.18726	0.025741	-25.84	0.46325	0.012552
		8.4577	0.087669	0.01031		-26.65	-0.35647	0.016114	-25.714	0.56135	0.010088						-26.65	0.18208	0.025637	-25.714	0.46929	0.012358
		8.7065	0.081486	0.0095462		-26.552	-0.35641	0.016115	-25.588	0.55704	0.010081						-26.552	0.18378	0.025673	-25.588	0.47845	0.012979
		8.9552	0.075203	0.0087589		-26.453	-0.35676	0.016115	-25.462	0.55315	0.010225						-26.453	0.18388	0.025731	-25.462	0.47493	0.013244
		9.204	0.068921	0.0079684		-26.355	-0.35681	0.016114	-25.336	0.56033	0.010059						-26.355	0.18557	0.025765	-25.336	0.46473	0.013078
		9.4527	0.062745	0.0071934		-26.256	-0.35744	0.016081	-25.21	0.56055	0.010173						-26.256	0.18173	0.025721	-25.21	0.46722	0.012945
		9.7015	0.056788	0.0064506		-26.158	-0.35887	0.016086	-25.084	0.56853	0.012426						-26.158	0.17364	0.025577	-25.084	0.47897	0.012889
		9.9502	0.051157	0.0057537		-26.059	-0.35935	0.016061	-24.958	0.55799	0.011468						-26.059	0.16844	0.025438	-24.958	0.47949	0.013181
		10.199	0.045947	0.0051141		-25.961	-0.36036	0.016066	-24.832	0.54172	0.009498						-25.961	0.1668	0.025419	-24.832	0.47105	0.013258
		10.448	0.041234	0.0045401		-25.862	-0.36107	0.016051	-24.706	0.54971	0.0096556						-25.862	0.16482	0.025207	-24.706	0.4581	0.012907
		10.697	0.037068	0.0040363		-25.764	-0.36162	0.016075	-24.58	0.56373	0.01065						-25.764	0.15894	0.025217	-24.58	0.47645	0.01383
		10.945	0.033466	0.0036042		-25.665	-0.36311	0.016057	-24.454	0.56392	0.012508						-25.665	0.15437	0.025071	-24.454	0.48811	0.013645
		11.194	0.030412	0.003241		-25.567	-0.36375	0.016015	-24.328	0.55082	0.011162						-25.567	0.15117	0.025052	-24.328	0.50227	0.01451
		11.443	0.027864	0.0029411		-25.468	-0.36311	0.016033	-24.202	0.54354	0.00989						-25.468	0.1505	0.025166	-24.202	0.49705	0.014237
		11.692	0.025756	0.0026958		-25.369	-0.36265	0.016031	-24.076	0.55289	0.0099253						-25.369	0.14923	0.025289	-24.076	0.47456	0.013811
		11.94	0.024009	0.0024955		-25.271	-0.36204	0.016068	-23.95	0.56295	0.010243						-25.271	0.14667	0.02535	-23.95	0.47979	0.015574
		12.189	0.02254	0.0023303		-25.172	-0.36151	0.016086	-23.824	0.55761	0.011089						-25.172	0.14782	0.025541	-23.824	0.47815	0.015127
		12.438	0.021272	0.0021908		-25.074	-0.36301	0.01607	-23.697	0.55932	0.011142						-25.074	0.14973	0.025773	-23.697	0.47449	0.014385
		12.687	0.020141	0.0020693		-24.975	-0.36184	0.016082	-23.571	0.56111	0.010363						-24.975	0.14853	0.025772	-23.571	0.4746	0.013273
		12.935	0.019098	0.0019599		-24.877	-0.36104	0.016059	-23.445	0.55627	0.0098047						-24.877	0.14609	0.025923	-23.445	0.47227	0.012607
		13.184	0.018114	0.0018584		-24.778	-0.36125	0.016063	-23.319	0.56743	0.0098943						-24.778	0.1479	0.025774	-23.319	0.47306	0.013635
		13.433	0.017173	0.0017623		-24.68	-0.3619	0.016063	-23.193	0.57847	0.010621						-24.68	0.14568	0.025731	-23.193	0.46817	0.012971
		13.682	0.016276	0.0016703		-24.581	-0.36219	0.016057	-23.067	0.56342	0.01207						-24.581	0.14363	0.02576	-23.067	0.48017	0.013532
		13.93	0.015429	0.0015818		-24.483	-0.36345	0.016055	-22.941	0.54336	0.011058						-24.483	0.1406	0.025725	-22.941	0.47201	0.013375
		14.179	0.01464	0.0014971		-24.384	-0.36463	0.016064	-22.815	0.54908	0.0097079						-24.384	0.13559	0.025627	-22.815	0.46414	0.012936
		14.428	0.013915	0.0014163		-24.286	-0.36541	0.016044	-22.689	0.558	0.0098323						-24.286	0.14094	0.025611	-22.689	0.48057	0.014232
		14.677	0.013255	0.0013399		-24.187	-0.36603	0.016021	-22.563	0.55587	0.010025						-24.187	0.14078	0.025523	-22.563	0.4739	0.013953
		14.925	0.012655	0.0012681		-24.089	-0.36544	0.016023	-22.437	0.55743	0.0096323						-24.089	0.14247	0.025585	-22.437	0.4718	0.013051
		15.174	0.012107	0.0012011		-23.99	-0.36687	0.01602	-22.311	0.56728	0.0099203						-23.99	0.14092	0.025705	-22.311	0.4639	0.012175
		15.423	0.011595	0.001139		-23.892	-0.36744	0.015998	-22.185	0.56775	0.010186						-23.892	0.14272	0.025545	-22.185	0.47912	0.0135
		15.672	0.011106	0.0010817		-23.793	-0.36818	0.015997	-22.059	0.56384	0.010065						-23.793	0.14061	0.025635	-22.059	0.49371	0.013233
		15.92	0.010629	0.0010289		-23.695	-0.36887	0.016011	-21.933	0.56545	0.010133						-23.695	0.14247	0.02569	-21.933	0.48797	0.013047
		16.169	0.010155	0.0009803		-23.596	-0.37021	0.016064	-21.807	0.57338	0.010552						-23.596	0.14143	0.025515	-21.807	0.48087	0.013527
		16.418	0.0096826	0.00093547		-23.498	-0.37065	0.016066	-21.681	0.57905	0.010412						-23.498	0.13883	0.0253	-21.681	0.46925	0.013059
		16.667	0.0092141	0.00089389		-23.399	-0.37042	0.016051	-21.555	0.58132	0.01055						-23.399	0.14197	0.025307	-21.555	0.47535	0.013752
		16.915	0.0087559	0.00085501		-23.3	-0.37141	0.016049	-21.429	0.58727	0.010534						-23.3	0.13719	0.025272	-21.429	0.48511	0.013932
		17.164	0.0083167	0.00081828		-23.202	-0.37284	0.016057	-21.303	0.58543	0.010502						-23.202	0.13601	0.025175	-21.303	0.48964	0.013601
		17.413	0.0079049	0.00078324		-23.103	-0.37423	0.016056	-21.176	0.57976	0.010435						-23.103	0.13487	0.025153	-21.176	0.48925	0.015901
		17.662	0.007527	0.00074955		-23.005	-0.37471	0.016041	-21.05	0.57116	0.009965						-23.005	0.13654	0.024975	-21.05	0.49638	0.014159
		17.91	0.0071861	0.00071706		-22.906	-0.37506	0.016059	-20.924	0.56258	0.0098536						-22.906	0.132	0.024938	-20.924	0.49076	0.013901
		18.159	0.0068819	0.00068581		-22.808	-0.3759	0.016049	-20.798	0.55841	0.0098256						-22.808	0.13435	0.024945	-20.798	0.46848	0.012321
		18.408	0.0066106	0.00065595		-22.709	-0.37769	0.016033	-20.672	0.56496	0.009851						-22.709	0.13032	0.025106	-20.672	0.46584	0.011996
		18.657	0.0063662	0.00062773		-22.611	-0.37888	0.016016	-20.546	0.57065	0.01021						-22.611	0.1336	0.025108	-20.546	0.4719	0.012736
		18.905	0.0061418	0.00060138		-22.512	-0.38137	0.016001	-20.42	0.57247	0.010411						-22.512	0.13097	0.025194	-20.42	0.48093	0.013424
		19.154	0.0059311	0.00057703		-22.414	-0.38299	0.015956	-20.294	0.57044	0.009886						-22.414	0.12732	0.025367	-20.294	0.48352	0.013968
		19.403	0.0057292	0.00055473		-22.315	-0.3843	0.015946	-20.168	0.57297	0.01002						-22.315	0.12358	0.025297	-20.168	0.4767	0.013116
		19.652	0.0055335	0.00053437		-22.217	-0.38445	0.015898	-20.042	0.57559	0.010087						-22.217	0.12024	0.025238	-20.042	0.48835	0.013547
		19.9	0.0053433	0.00051573		-22.118	-0.38525	0.015884	-19.916	0.57293	0.0099417						-22.118	0.11623	0.025216	-19.916	0.48747	0.014278
		20.149	0.0051599	0.00049851		-22.02	-0.3873	0.015835	-19.79	0.58854	0.010474						-22.02	0.11164	0.025135	-19.79	0.47666	0.013377
		20.398	0.0049851	0.0004824		-21.921	-0.38983	0.015808	-19.664	0.59077	0.011461						-21.921	0.10643	0.02513	-19.664	0.48221	0.013228
		20.647	0.0048205	0.00046712		-21.823	-0.39304	0.015762	-19.538	0.59043	0.010629						-21.823	0.10041	0.024997	-19.538	0.49333	0.013415
		20.896	0.0046672	0.00045246		-21.724	-0.39453	0.01574	-19.412	0.57846	0.010021						-21.724	0.10059	0.024936	-19.412	0.49463	0.014422
		21.144	0.0045246	0.00043825		-21.626	-0.39624	0.015703	-19.286	0.58159	0.010035						-21.626	0.094525	0.024827	-19.286	0.4902	0.014213
		21.393	0.0043909	0.00042439		-21.527	-0.39604	0.015635	-19.16	0.57762	0.010199						-21.527	0.096061	0.024874	-19.16	0.48286	0.013195
		21.642	0.0042634	0.00041081		-21.429	-0.39654	0.015632	-19.034	0.58066	0.01022						-21.429	0.09686	0.024722	-19.034	0.47707	0.013119
		21.891	0.0041393	0.00039755		-21.33	-0.40036	0.015591	-18.908	0.56822	0.0098688						-21.33	0.096163	0.024721	-18.908	0.48202	0.013443
		22.139	0.004016	0.00038479		-21.232	-0.40135	0.015557	-18.782	0.56187	0.009618						-21.232	0.097217	0.024851	-18.782	0.49525	0.01522
		22.388	0.0038923	0.00037286		-21.133	-0.40357	0.015485	-18.655	0.57301	0.010072						-21.133	0.097262	0.024841	-18.655	0.49125	0.014404
		22.637	0.0037684	0.00036216		-21.034	-0.40469	0.015446	-18.529	0.57601	0.0099241						-21.034	0.095369	0.02475	-18.529	0.48263	0.013
		22.886	0.0036459	0.00035308		-20.936	-0.40476	0.015407	-18.403	0.57824	0.0099912						-20.936	0.09921	0.024851	-18.403	0.47887	0.012642
		23.134	0.0035276	0.00034579		-20.837	-0.40628	0.015388	-18.277	0.58519	0.010358						-20.837	0.095148	0.024945	-18.277	0.48846	0.013071
		23.383	0.0034166	0.00034017		-20.739	-0.4072	0.015349	-18.151	0.58674	0.010493						-20.739	0.091587	0.024846	-18.151	0.48144	0.012577
		23.632	0.0033158	0.00033583		-20.64	-0.40919	0.015274	-18.025	0.57019	0.010253						-20.64	0.095932	0.02477	-18.025	0.48141	0.013294
		23.881	0.0032269	0.00033221		-20.542	-0.41162	0.01525	-17.899	0.57448	0.010377						-20.542	0.093997	0.024856	-17.899	0.49145	0.013984
		24.129	0.0031502	0.00032874		-20.443	-0.41434	0.015192	-17.773	0.59166	0.010925						-20.443	0.092723	0.024897	-17.773	0.50613	0.014678
		24.378	0.0030844	0.00032491		-20.345	-0.41526	0.015159	-17.647	0.58439	0.010235						-20.345	0.091019	0.024855	-17.647	0.48811	0.013016
		24.627	0.0030266	0.00032035		-20.246	-0.41755	0.015155	-17.521	0.57122	0.0096287						-20.246	0.091836	0.02468	-17.521	0.47703	0.012281
		24.876	0.0029733	0.0003148		-20.148	-0.41887	0.015162	-17.395	0.57598	0.010015						-20.148	0.089719	0.024664	-17.395	0.49356	0.013018
		25.124	0.0029207	0.00030809		-20.049	-0.41998	0.015123	-17.269	0.57748	0.010178						-20.049	0.088296	0.024692	-17.269	0.50752	0.013973
		25.373	0.0028655	0.00030022		-19.951	-0.42417	0.01509	-17.143	0.57835	0.01029						-19.951	0.082951	0.024617	-17.143	0.49719	0.013761
		25.622	0.0028057	0.0002913		-19.852	-0.42529	0.015068	-17.017	0.59441	0.010542						-19.852	0.088618	0.024765	-17.017	0.50087	0.01351
		25.871	0.0027409	0.00028163		-19.754	-0.4256	0.015047	-16.891	0.59792	0.010239						-19.754	0.091094	0.024855	-16.891	0.50988	0.013726
		26.119	0.002672	0.00027165		-19.655	-0.42556	0.015034	-16.765	0.61156	0.010671						-19.655	0.090429	0.024871	-16.765	0.52647	0.014967
		26.368	0.0026012	0.00026186		-19.557	-0.42659	0.015017	-16.639	0.6058	0.010419						-19.557	0.088949	0.024865	-16.639	0.51174	0.014349
		26.617	0.0025311	0.0002527		-19.458	-0.42645	0.015001	-16.513	0.5927	0.010564						-19.458	0.087496	0.024861	-16.513	0.50181	0.01351
		26.866	0.0024646	0.00024447		-19.36	-0.42751	0.014992	-16.387	0.58806	0.01064						-19.36	0.083053	0.024888	-16.387	0.50767	0.013568
		27.114	0.0024034	0.00023725		-19.261	-0.42909	0.014922	-16.261	0.57737	0.0099195						-19.261	0.078914	0.024845	-16.261	0.51493	0.014613
		27.363	0.0023486	0.00023093		-19.163	-0.43153	0.014883	-16.134	0.5715	0.009708						-19.163	0.078277	0.02495	-16.134	0.50187	0.014479
		27.612	0.0022998	0.00022525		-19.064	-0.43418	0.014863	-16.008	0.58603	0.010227						-19.064	0.077804	0.024975	-16.008	0.4917	0.013276
		27.861	0.0022553	0.00021987		-18.966	-0.43485	0.014872	-15.882	0.58811	0.010323						-18.966	0.076753	0.025016	-15.882	0.49687	0.013379
		28.109	0.0022131	0.00021442		-18.867	-0.43778	0.014858	-15.756	0.5861	0.010354						-18.867	0.077592	0.024994	-15.756	0.49168	0.012767
		28.358	0.0021705	0.00020859		-18.768	-0.4398	0.014834	-15.63	0.59527	0.01083						-18.768	0.07302	0.025065	-15.63	0.49158	0.01269
		28.607	0.0021255	0.00020216		-18.67	-0.44222	0.014841	-15.504	0.60259	0.010875						-18.67	0.067423	0.02506	-15.504	0.49875	0.012773
		28.856	0.0020768	0.0001951		-18.571	-0.44313	0.014842	-15.378	0.60361	0.010282						-18.571	0.063579	0.025	-15.378	0.52364	0.014378
		29.104	0.002024	0.00018754		-18.473	-0.44672	0.014829	-15.252	0.59595	0.010517						-18.473	0.063814	0.025001	-15.252	0.51446	0.014468
		29.353	0.001968	0.00017978		-18.374	-0.44862	0.014842	-15.126	0.57846	0.01024						-18.374	0.06358	0.024908	-15.126	0.50605	0.01456
		29.602	0.0019104	0.0001722		-18.276	-0.45076	0.014861	-15	0.57877	0.010114						-18.276	0.060602	0.024875	-15	0.50107	0.01416
		29.851	0.0018534	0.00016521		-18.177	-0.452	0.014863	-14.874	0.58793	0.010792						-18.177	0.055055	0.024786	-14.874	0.52171	0.015446
		30.1	0.0017991	0.0001591		-18.079	-0.4531	0.014841	-14.748	0.57858	0.01007						-18.079	0.054227	0.024563	-14.748	0.51324	0.014543
		30.348	0.0017491	0.000154		-17.98	-0.45412	0.014803	-14.622	0.58785	0.010699						-17.98	0.054517	0.024517	-14.622	0.50719	0.013487
		30.597	0.0017045	0.0001499		-17.882	-0.4545	0.014732	-14.496	0.60155	0.011138						-17.882	0.046966	0.02443	-14.496	0.50781	0.014047
		30.846	0.0016652	0.00014665		-17.783	-0.45606	0.01468	-14.37	0.59686	0.010592						-17.783	0.047653	0.024367	-14.37	0.50648	0.013843
		31.095	0.0016306	0.00014404		-17.685	-0.45691	0.014648	-14.244	0.59055	0.010261						-17.685	0.0502	0.02434	-14.244	0.50125	0.013282
		31.343	0.0015994	0.00014182		-17.586	-0.46061	0.014619	-14.118	0.58147	0.010144						-17.586	0.053382	0.024382	-14.118	0.49671	0.013054
		31.592	0.0015701	0.00013972		-17.488	-0.46153	0.01458	-13.992	0.58369	0.010491						-17.488	0.054064	0.024299	-13.992	0.50223	0.012937
		31.841	0.0015415	0.0001375		-17.389	-0.46253	0.014566	-13.866	0.60026	0.010803						-17.389	0.052272	0.024211	-13.866	0.51538	0.01373
		32.09	0.0015125	0.00013493		-17.291	-0.46427	0.014572	-13.739	0.60742	0.010809						-17.291	0.046716	0.024315	-13.739	0.52181	0.013628
		32.338	0.001483	0.00013188		-17.192	-0.46637	0.014548	-13.613	0.60142	0.010378						-17.192	0.055194	0.024434	-13.613	0.50511	0.012767
		32.587	0.0014531	0.0001283		-17.094	-0.46837	0.014529	-13.487	0.58268	0.00995						-17.094	0.049034	0.024264	-13.487	0.51268	0.012747
		32.836	0.0014235	0.00012425		-16.995	-0.47082	0.014521	-13.361	0.57768	0.01003						-16.995	0.047659	0.024204	-13.361	0.50532	0.0127
		33.085	0.0013951	0.00011992		-16.897	-0.47302	0.014497	-13.235	0.58515	0.010043						-16.897	0.042474	0.024103	-13.235	0.50151	0.013027
		33.333	0.0013685	0.00011556		-16.798	-0.4756	0.014512	-13.109	0.59124	0.010431						-16.798	0.03846	0.024174	-13.109	0.49571	0.013153
		33.582	0.0013441	0.00011144		-16.7	-0.47766	0.014487	-12.983	0.59234	0.010512						-16.7	0.035948	0.024135	-12.983	0.49417	0.013062
		33.831	0.0013217	0.00010777		-16.601	-0.47911	0.014461	-12.857	0.593	0.010417						-16.601	0.029981	0.024066	-12.857	0.50339	0.01393
		34.08	0.0013009	0.00010466		-16.502	-0.48179	0.014416	-12.731	0.59683	0.010179						-16.502	0.022008	0.024023	-12.731	0.50711	0.013856
		34.328	0.0012806	0.00010209		-16.404	-0.48303	0.014431	-12.605	0.58783	0.010096						-16.404	0.022344	0.024101	-12.605	0.50644	0.012734
		34.577	0.00126	9.9955e-05		-16.305	-0.48526	0.014415	-12.479	0.58909	0.010425						-16.305	0.02386	0.024012	-12.479	0.50704	0.013051
		34.826	0.0012383	9.8086e-05		-16.207	-0.48658	0.014421	-12.353	0.5987	0.010427						-16.207	0.015155	0.023848	-12.353	0.52642	0.01499
		35.075	0.001215	9.6342e-05		-16.108	-0.4889	0.014432	-12.227	0.60763	0.010746						-16.108	0.018002	0.023789	-12.227	0.52804	0.015485
		35.323	0.0011904	9.4636e-05		-16.01	-0.48919	0.014434	-12.101	0.60616	0.010777						-16.01	0.018315	0.024027	-12.101	0.52154	0.015125
		35.572	0.0011649	9.2947e-05		-15.911	-0.4904	0.01444	-11.975	0.60082	0.010302						-15.911	0.015673	0.02402	-11.975	0.54516	0.016501
		35.821	0.0011396	9.1307e-05		-15.813	-0.49055	0.014441	-11.849	0.61327	0.010409						-15.813	0.015461	0.023971	-11.849	0.5514	0.015931
		36.07	0.0011155	8.9773e-05		-15.714	-0.49191	0.014429	-11.723	0.60805	0.010914						-15.714	0.013294	0.02387	-11.723	0.5393	0.017868
		36.318	0.0010937	8.8403e-05		-15.616	-0.49362	0.014425	-11.597	0.59603	0.011918						-15.616	0.008723	0.023858	-11.597	0.52936	0.016115
		36.567	0.0010747	8.7235e-05		-15.517	-0.49417	0.014424	-11.471	0.61288	0.011691						-15.517	0.013743	0.023884	-11.471	0.52912	0.014852
		36.816	0.0010587	8.627e-05		-15.419	-0.49666	0.014401	-11.345	0.61123	0.010531						-15.419	0.01203	0.023905	-11.345	0.53043	0.014823
		37.065	0.001045	8.5465e-05		-15.32	-0.49645	0.014423	-11.218	0.61743	0.01058						-15.32	0.0075801	0.023941	-11.218	0.52522	0.014334
		37.313	0.0010329	8.4737e-05		-15.222	-0.49704	0.014415	-11.092	0.61552	0.011091						-15.222	0.008473	0.023848	-11.092	0.52362	0.013488
		37.562	0.001021	8.3983e-05		-15.123	-0.4975	0.01439	-10.966	0.60206	0.010343						-15.123	0.0053702	0.023932	-10.966	0.51596	0.013377
		37.811	0.0010081	8.3104e-05		-15.025	-0.49923	0.014374	-10.84	0.59886	0.0099867						-15.025	0.0027657	0.023794	-10.84	0.50092	0.012764
		38.06	0.00099336	8.2038e-05		-14.926	-0.50102	0.014401	-10.714	0.59935	0.010245						-14.926	-0.00038632	0.023768	-10.714	0.50066	0.012931
		38.308	0.00097628	8.0764e-05		-14.828	-0.50364	0.014407	-10.588	0.59338	0.010133						-14.828	-8.2153e-05	0.023744	-10.588	0.5153	0.013655
		38.557	0.00095699	7.9298e-05		-14.729	-0.50428	0.014425	-10.462	0.6012	0.010135						-14.729	0.00050626	0.023782	-10.462	0.52165	0.013342
		38.806	0.00093615	7.7677e-05		-14.631	-0.50341	0.014435	-10.336	0.63011	0.010858						-14.631	-0.0048719	0.023805	-10.336	0.52867	0.014631
		39.055	0.0009148	7.5936e-05		-14.532	-0.5058	0.014475	-10.21	0.6315	0.010963						-14.532	-0.0063893	0.023843	-10.21	0.53793	0.014542
		39.303	0.00089412	7.4115e-05		-14.433	-0.50575	0.014508	-10.084	0.61953	0.011045						-14.433	-0.012342	0.023747	-10.084	0.53326	0.014412
		39.552	0.00087516	7.2264e-05		-14.335	-0.50526	0.014522	-9.958	0.614	0.012222						-14.335	-0.011535	0.023774	-9.958	0.52316	0.01447
		39.801	0.00085861	7.0454e-05		-14.236	-0.50505	0.014523	-9.8319	0.61941	0.014193						-14.236	-0.0082029	0.023978	-9.8319	0.51828	0.013923
		40.05	0.00084467	6.8764e-05		-14.138	-0.50418	0.014562	-9.7059	0.62556	0.012074						-14.138	-0.008487	0.024034	-9.7059	0.50762	0.013306
		40.299	0.00083298	6.725e-05		-14.039	-0.5049	0.014589	-9.5798	0.6168	0.010637						-14.039	-0.014104	0.024161	-9.5798	0.50981	0.01362
		40.547	0.00082278	6.591e-05		-13.941	-0.5052	0.014606	-9.4538	0.60258	0.010228						-13.941	-0.015234	0.024116	-9.4538	0.51364	0.013951
		40.796	0.00081304	6.4682e-05		-13.842	-0.5042	0.014662	-9.3277	0.6195	0.010637						-13.842	-0.014266	0.024203	-9.3277	0.50622	0.013059
		41.045	0.00080275	6.3469e-05		-13.744	-0.50615	0.014656	-9.2017	0.62805	0.010964						-13.744	-0.020866	0.024347	-9.2017	0.52293	0.014091
		41.294	0.00079113	6.2197e-05		-13.645	-0.50796	0.014687	-9.0756	0.60878	0.010468						-13.645	-0.014226	0.024341	-9.0756	0.54154	0.014981
		41.542	0.00077781	6.0858e-05		-13.547	-0.50877	0.01469	-8.9496	0.60854	0.010334						-13.547	-0.019675	0.024358	-8.9496	0.54276	0.014187
		41.791	0.00076291	5.9521e-05		-13.448	-0.5105	0.014673	-8.8235	0.626	0.011013						-13.448	-0.021808	0.02447	-8.8235	0.54637	0.014015
		42.04	0.00074696	5.8298e-05		-13.35	-0.5137	0.014634	-8.6975	0.62757	0.011026						-13.35	-0.02253	0.024417	-8.6975	0.55169	0.014794
		42.289	0.0007308	5.7292e-05		-13.251	-0.51688	0.014628	-8.5714	0.61744	0.013672						-13.251	-0.034933	0.02423	-8.5714	0.54676	0.015151
		42.537	0.0007153	5.6547e-05		-13.153	-0.51922	0.014627	-8.4454	0.61291	0.013885						-13.153	-0.038351	0.024175	-8.4454	0.53607	0.016398
		42.786	0.00070122	5.6043e-05		-13.054	-0.5207	0.014599	-8.3193	0.61749	0.010451						-13.054	-0.039797	0.024067	-8.3193	0.52822	0.014469
		43.035	0.00068893	5.5713e-05		-12.956	-0.52402	0.014565	-8.1933	0.62405	0.010425						-12.956	-0.042089	0.024157	-8.1933	0.52426	0.014068
		43.284	0.00067838	5.5473e-05		-12.857	-0.52736	0.014546	-8.0672	0.62878	0.010713						-12.857	-0.047039	0.024021	-8.0672	0.53345	0.014477
		43.532	0.00066905	5.5241e-05		-12.759	-0.52801	0.014537	-7.9412	0.63653	0.011024						-12.759	-0.044096	0.023967	-7.9412	0.55515	0.015349
		43.781	0.00066013	5.4928e-05		-12.66	-0.53093	0.014513	-7.8151	0.64438	0.011132						-12.66	-0.047769	0.023932	-7.8151	0.56681	0.015497
		44.03	0.00065065	5.4446e-05		-12.562	-0.53126	0.014472	-7.6891	0.654	0.011412						-12.562	-0.047947	0.023959	-7.6891	0.54857	0.014745
		44.279	0.00063975	5.3711e-05		-12.463	-0.53202	0.014428	-7.563	0.64273	0.011318						-12.463	-0.045263	0.023955	-7.563	0.54314	0.014667
		44.527	0.00062685	5.2678e-05		-12.365	-0.53436	0.014366	-7.437	0.6307	0.010756						-12.365	-0.050782	0.023942	-7.437	0.53044	0.014975
		44.776	0.00061183	5.1353e-05		-12.266	-0.53508	0.014324	-7.3109	0.62888	0.010482						-12.266	-0.044228	0.024119	-7.3109	0.52672	0.014039
		45.025	0.00059505	4.9806e-05		-12.167	-0.53817	0.01427	-7.1849	0.63598	0.010967						-12.167	-0.045451	0.024149	-7.1849	0.51477	0.013602
		45.274	0.00057724	4.8139e-05		-12.069	-0.54186	0.014258	-7.0588	0.64052	0.010888						-12.069	-0.042947	0.024217	-7.0588	0.50299	0.012663
		45.522	0.00055941	4.6453e-05		-11.97	-0.54401	0.014224	-6.9328	0.6415	0.010496						-11.97	-0.04811	0.024056	-6.9328	0.50621	0.012727
		45.771	0.00054258	4.4819e-05		-11.872	-0.54559	0.014173	-6.8067	0.64332	0.011067						-11.872	-0.051519	0.024128	-6.8067	0.52375	0.013867
		46.02	0.00052757	4.3268e-05		-11.773	-0.54876	0.014122	-6.6807	0.64837	0.011103						-11.773	-0.055367	0.024047	-6.6807	0.52702	0.01401
		46.269	0.00051486	4.182e-05		-11.675	-0.55097	0.014085	-6.5546	0.65004	0.010727						-11.675	-0.062644	0.024117	-6.5546	0.53765	0.016937
		46.517	0.00050443	4.0501e-05		-11.576	-0.5535	0.01402	-6.4286	0.64204	0.010397						-11.576	-0.065408	0.024027	-6.4286	0.54837	0.015614
		46.766	0.00049585	3.9351e-05		-11.478	-0.55708	0.013998	-6.3025	0.63804	0.01063						-11.478	-0.070912	0.023843	-6.3025	0.54378	0.01475
		47.015	0.00048833	3.8399e-05		-11.379	-0.55917	0.013993	-6.1765	0.65086	0.011369						-11.379	-0.071308	0.023784	-6.1765	0.53977	0.014195
		47.264	0.00048095	3.7634e-05		-11.281	-0.56164	0.013964	-6.0504	0.6438	0.011661						-11.281	-0.07691	0.023698	-6.0504	0.54699	0.014534
		47.512	0.00047284	3.6992e-05		-11.182	-0.56504	0.013956	-5.9244	0.64536	0.010946						-11.182	-0.077254	0.023744	-5.9244	0.55302	0.015044
		47.761	0.0004634	3.6376e-05		-11.084	-0.56585	0.013932	-5.7983	0.6393	0.010375						-11.084	-0.08245	0.023914	-5.7983	0.55248	0.014635
		48.01	0.0004524	3.5698e-05		-10.985	-0.56612	0.013936	-5.6723	0.64555	0.010646						-10.985	-0.08045	0.023973	-5.6723	0.54994	0.01379
		48.259	0.00044002	3.4908e-05		-10.887	-0.56714	0.013971	-5.5462	0.64811	0.010409						-10.887	-0.081877	0.023987	-5.5462	0.55156	0.013811
		48.507	0.0004268	3.4004e-05		-10.788	-0.56827	0.013975	-5.4202	0.64959	0.010355						-10.788	-0.083625	0.023961	-5.4202	0.546	0.013842
		48.756	0.00041349	3.3017e-05		-10.69	-0.56994	0.013984	-5.2941	0.64835	0.011001						-10.69	-0.084068	0.023992	-5.2941	0.54812	0.014776
		49.005	0.00040088	3.1988e-05		-10.591	-0.57078	0.014003	-5.1681	0.64649	0.010989						-10.591	-0.087957	0.024095	-5.1681	0.55725	0.015197
		49.254	0.00038958	3.0959e-05		-10.493	-0.57123	0.014014	-5.042	0.65274	0.010987						-10.493	-0.096793	0.024294	-5.042	0.55152	0.0145
		49.502	0.00037992	2.997e-05		-10.394	-0.573	0.013982	-4.916	0.65734	0.011311						-10.394	-0.099894	0.024307	-4.916	0.54292	0.013637
		49.751	0.00037185	2.9062e-05		-10.296	-0.57412	0.013973	-4.7899	0.65082	0.011128						-10.296	-0.10579	0.024428	-4.7899	0.53494	0.013483
		50	0.0002454	1.9085e-05		-10.197	-0.5747	0.013928	-4.6639	0.64031	0.010686						-10.197	-0.1082	0.024458	-4.6639	0.53739	0.013264
						-10.099	-0.57653	0.013928	-4.5378	0.6394	0.010628						-10.099	-0.11258	0.024467	-4.5378	0.55779	0.014757
						-10	-0.57858	0.013921	-4.4118	0.65543	0.010917						-10	-0.11581	0.024424	-4.4118	0.57299	0.015077
						-9.9015	-0.58036	0.013862	-4.2857	0.66165	0.011228						-9.9015	-0.11647	0.024608	-4.2857	0.57591	0.014364
						-9.803	-0.58142	0.013861	-4.1597	0.65861	0.011523						-9.803	-0.12236	0.024671	-4.1597	0.56299	0.014097
						-9.7044	-0.5836	0.013801	-4.0336	0.63789	0.010953						-9.7044	-0.12374	0.024718	-4.0336	0.55696	0.013659
						-9.6059	-0.58779	0.013749	-3.9076	0.64395	0.010252						-9.6059	-0.12362	0.024601	-3.9076	0.53547	0.013867
						-9.5074	-0.59017	0.013728	-3.7815	0.65217	0.010256						-9.5074	-0.1188	0.024493	-3.7815	0.52415	0.013419
						-9.4089	-0.59204	0.01371	-3.6555	0.66401	0.011216						-9.4089	-0.12247	0.024513	-3.6555	0.53932	0.013886
						-9.3103	-0.59467	0.013678	-3.5294	0.65883	0.01155						-9.3103	-0.12245	0.02452	-3.5294	0.55942	0.014866
						-9.2118	-0.59746	0.013674	-3.4034	0.66238	0.011134						-9.2118	-0.12484	0.024309	-3.4034	0.57535	0.016249
						-9.1133	-0.60038	0.013588	-3.2773	0.66096	0.011373						-9.1133	-0.1274	0.024158	-3.2773	0.58096	0.015749
						-9.0148	-0.60388	0.013527	-3.1513	0.65632	0.011355						-9.0148	-0.13149	0.023997	-3.1513	0.58149	0.016572
						-8.9163	-0.60698	0.013487	-3.0252	0.65643	0.010816						-8.9163	-0.13451	0.023981	-3.0252	0.57239	0.017554
						-8.8177	-0.61033	0.013454	-2.8992	0.6678	0.010878						-8.8177	-0.13588	0.023912	-2.8992	0.57613	0.016145
						-8.7192	-0.61387	0.013409	-2.7731	0.68387	0.011333						-8.7192	-0.13498	0.023916	-2.7731	0.57181	0.01538
						-8.6207	-0.61692	0.01336	-2.6471	0.6707	0.01131						-8.6207	-0.13678	0.023963	-2.6471	0.55244	0.01433
						-8.5222	-0.62013	0.013302	-2.521	0.66505	0.011311						-8.5222	-0.13914	0.024071	-2.521	0.56134	0.015457
						-8.4236	-0.62292	0.013265	-2.395	0.66772	0.011306						-8.4236	-0.13947	0.024223	-2.395	0.54899	0.014819
						-8.3251	-0.62626	0.013249	-2.2689	0.68472	0.011184						-8.3251	-0.13789	0.024293	-2.2689	0.55566	0.014246
						-8.2266	-0.63047	0.01318	-2.1429	0.67973	0.011097						-8.2266	-0.13521	0.02459	-2.1429	0.55823	0.014769
						-8.1281	-0.63397	0.013142	-2.0168	0.66698	0.011083						-8.1281	-0.13391	0.024661	-2.0168	0.55881	0.015487
						-8.0296	-0.63549	0.013099	-1.8908	0.67622	0.011372						-8.0296	-0.13068	0.024814	-1.8908	0.54774	0.014909
						-7.931	-0.63813	0.01305	-1.7647	0.67231	0.011267						-7.931	-0.13427	0.024701	-1.7647	0.54676	0.013976
						-7.8325	-0.64067	0.013035	-1.6387	0.67217	0.010888						-7.8325	-0.13484	0.02467	-1.6387	0.53993	0.013277
						-7.734	-0.64308	0.012977	-1.5126	0.68491	0.01122						-7.734	-0.13542	0.024603	-1.5126	0.53584	0.012916
						-7.6355	-0.64569	0.012978	-1.3866	0.69109	0.011477						-7.6355	-0.13829	0.024673	-1.3866	0.52669	0.012945
						-7.5369	-0.64912	0.012949	-1.2605	0.67762	0.011037						-7.5369	-0.1382	0.024776	-1.2605	0.53301	0.013749
						-7.4384	-0.65261	0.012906	-1.1345	0.6718	0.010558						-7.4384	-0.14126	0.024841	-1.1345	0.54452	0.013671
						-7.3399	-0.65545	0.012864	-1.0084	0.68619	0.010712						-7.3399	-0.14455	0.02485	-1.0084	0.54817	0.014109
						-7.2414	-0.65641	0.01284	-0.88235	0.70279	0.011183						-7.2414	-0.14998	0.024862	-0.88235	0.55932	0.014423
						-7.1429	-0.65725	0.012851	-0.7563	0.71162	0.011324						-7.1429	-0.14904	0.024934	-0.7563	0.58674	0.015568
						-7.0443	-0.65946	0.012851	-0.63025	0.7012	0.011082						-7.0443	-0.15163	0.024661	-0.63025	0.60416	0.015642
						-6.9458	-0.66296	0.012865	-0.5042	0.6939	0.010585						-6.9458	-0.15431	0.024618	-0.5042	0.62314	0.016159
						-6.8473	-0.66458	0.012814	-0.37815	0.65109	0.0095367						-6.8473	-0.15594	0.024587	-0.37815	0.60036	0.014637
						-6.7488	-0.66721	0.012797	-0.2521	0.62603	0.0084092						-6.7488	-0.15727	0.024624	-0.2521	0.61244	0.012888
						-6.6502	-0.66788	0.01278	-0.12605	0.95699	0.0099427						-6.6502	-0.15942	0.024672	-0.12605	0.93071	0.015771
						-6.5517	-0.67008	0.012752	0	1.8865	0.013423						-6.5517	-0.16546	0.024438	0	1.7699	0.018557
						-6.4532	-0.67144	0.012748	0.12605	2.2883	0.016811						-6.4532	-0.17079	0.024463	0.12605	2.1138	0.020848
						-6.3547	-0.67293	0.012735	0.2521	1.5484	0.018373						-6.3547	-0.17274	0.024382	0.2521	1.4129	0.024821
						-6.2562	-0.67513	0.012743	0.37815	0.91217	0.013677						-6.2562	-0.17694	0.02437	0.37815	0.79342	0.017817
						-6.1576	-0.67888	0.012701	0.5042	0.76528	0.012243						-6.1576	-0.17971	0.024136	0.5042	0.65684	0.016634
						-6.0591	-0.68171	0.012693	0.63025	0.7274	0.011393						-6.0591	-0.18421	0.02401	0.63025	0.62799	0.016487
						-5.9606	-0.68374	0.012597	0.7563	0.70512	0.011146						-5.9606	-0.18746	0.023944	0.7563	0.60135	0.01767
						-5.8621	-0.68637	0.012561	0.88235	0.69455	0.011014						-5.8621	-0.19138	0.024001	0.88235	0.57861	0.016068
						-5.7635	-0.6888	0.012551	1.0084	0.68868	0.011145						-5.7635	-0.19828	0.023974	1.0084	0.58866	0.014928
						-5.665	-0.69264	0.012489	1.1345	0.66827	0.010875						-5.665	-0.20398	0.023777	1.1345	0.59488	0.014526
						-5.5665	-0.69492	0.012441	1.2605	0.66321	0.010625						-5.5665	-0.20638	0.023686	1.2605	0.56828	0.014051
						-5.468	-0.69803	0.012393	1.3866	0.67302	0.010923						-5.468	-0.20355	0.023541	1.3866	0.53066	0.01353
						-5.3695	-0.70172	0.012356	1.5126	0.68592	0.011147						-5.3695	-0.20375	0.023585	1.5126	0.52996	0.013662
						-5.2709	-0.70433	0.012326	1.6387	0.69503	0.01181						-5.2709	-0.20351	0.02357	1.6387	0.52851	0.01299
						-5.1724	-0.70635	0.012303	1.7647	0.69551	0.011393						-5.1724	-0.20724	0.02367	1.7647	0.53251	0.013162
						-5.0739	-0.70803	0.01227	1.8908	0.6761	0.011307						-5.0739	-0.20409	0.023739	1.8908	0.52781	0.013376
						-4.9754	-0.71118	0.012253	2.0168	0.66892	0.011674						-4.9754	-0.20325	0.023845	2.0168	0.53649	0.014797
						-4.8768	-0.71496	0.012236	2.1429	0.67715	0.01172						-4.8768	-0.20825	0.023841	2.1429	0.54341	0.014772
						-4.7783	-0.71835	0.012187	2.2689	0.68021	0.011593						-4.7783	-0.21034	0.023696	2.2689	0.53227	0.014059
						-4.6798	-0.72141	0.01216	2.395	0.66606	0.01074						-4.6798	-0.20987	0.023718	2.395	0.54148	0.01535
						-4.5813	-0.72488	0.012136	2.521	0.65112	0.010401						-4.5813	-0.20833	0.023815	2.521	0.54957	0.014247
						-4.4828	-0.72777	0.012111	2.6471	0.65425	0.010707						-4.4828	-0.21595	0.023846	2.6471	0.5425	0.014756
						-4.3842	-0.73041	0.012048	2.7731	0.65284	0.010872						-4.3842	-0.22433	0.023762	2.7731	0.54134	0.014217
						-4.2857	-0.73395	0.011976	2.8992	0.65554	0.011681						-4.2857	-0.22317	0.023772	2.8992	0.55184	0.014803
						-4.1872	-0.73712	0.011922	3.0252	0.65253	0.011641						-4.1872	-0.22823	0.02381	3.0252	0.55211	0.014841
						-4.0887	-0.74161	0.011845	3.1513	0.64749	0.010747						-4.0887	-0.23494	0.023777	3.1513	0.53578	0.013875
						-3.9901	-0.74594	0.011767	3.2773	0.65287	0.010539						-3.9901	-0.2375	0.023824	3.2773	0.54981	0.014044
						-3.8916	-0.74811	0.011684	3.4034	0.66169	0.010867						-3.8916	-0.23861	0.023777	3.4034	0.58012	0.015452
						-3.7931	-0.75082	0.011611	3.5294	0.66458	0.011105						-3.7931	-0.24004	0.023833	3.5294	0.5713	0.015722
						-3.6946	-0.75488	0.011532	3.6555	0.64657	0.010969						-3.6946	-0.24186	0.023753	3.6555	0.54131	0.014162
						-3.5961	-0.75807	0.011481	3.7815	0.64432	0.012106						-3.5961	-0.24761	0.023781	3.7815	0.52654	0.013166
						-3.4975	-0.76117	0.011426	3.9076	0.63475	0.013314						-3.4975	-0.24725	0.023721	3.9076	0.51949	0.013279
						-3.399	-0.76383	0.011376	4.0336	0.63521	0.012066						-3.399	-0.24935	0.023631	4.0336	0.52703	0.013974
						-3.3005	-0.76598	0.011376	4.1597	0.64337	0.011104						-3.3005	-0.25681	0.02372	4.1597	0.52773	0.013935
						-3.202	-0.769	0.01133	4.2857	0.64244	0.010973						-3.202	-0.25544	0.023548	4.2857	0.52932	0.014388
						-3.1034	-0.77132	0.011284	4.4118	0.64223	0.011009						-3.1034	-0.25852	0.02344	4.4118	0.54685	0.014358
						-3.0049	-0.77285	0.01127	4.5378	0.65061	0.011351						-3.0049	-0.26492	0.023222	4.5378	0.5619	0.014945
						-2.9064	-0.77617	0.011258	4.6639	0.65281	0.01148						-2.9064	-0.26547	0.023213	4.6639	0.55648	0.015455
						-2.8079	-0.77962	0.011248	4.7899	0.64167	0.011047						-2.8079	-0.26186	0.023139	4.7899	0.53485	0.01548
						-2.7094	-0.78199	0.011235	4.916	0.62911	0.011096						-2.7094	-0.26808	0.023272	4.916	0.52365	0.013862
						-2.6108	-0.78335	0.011223	5.042	0.64759	0.011088						-2.6108	-0.26981	0.023132	5.042	0.53393	0.014706
						-2.5123	-0.78564	0.011191	5.1681	0.64759	0.011426						-2.5123	-0.27277	0.023196	5.1681	0.55771	0.014991
						-2.4138	-0.78958	0.011177	5.2941	0.64308	0.011212						-2.4138	-0.27238	0.023146	5.2941	0.5456	0.014192
						-2.3153	-0.79263	0.011166	5.4202	0.63368	0.011238						-2.3153	-0.27793	0.023043	5.4202	0.54208	0.015224
						-2.2167	-0.79537	0.011136	5.5462	0.61861	0.010761						-2.2167	-0.28124	0.02299	5.5462	0.57384	0.016433
						-2.1182	-0.7974	0.01111	5.6723	0.62367	0.011395						-2.1182	-0.28278	0.02296	5.6723	0.56377	0.016029
						-2.0197	-0.80174	0.011082	5.7983	0.63367	0.011091						-2.0197	-0.28325	0.023055	5.7983	0.53183	0.015363
						-1.9212	-0.80342	0.011051	5.9244	0.62678	0.010818						-1.9212	-0.28745	0.023046	5.9244	0.51972	0.014096
						-1.8227	-0.80491	0.010994	6.0504	0.6233	0.011192						-1.8227	-0.29538	0.02305	6.0504	0.54994	0.015553
						-1.7241	-0.80641	0.010949	6.1765	0.60658	0.010706						-1.7241	-0.29349	0.02294	6.1765	0.54697	0.017734
						-1.6256	-0.80926	0.010921	6.3025	0.60933	0.01069						-1.6256	-0.29769	0.022774	6.3025	0.55101	0.015673
						-1.5271	-0.80977	0.010867	6.4286	0.62444	0.010968						-1.5271	-0.29717	0.022849	6.4286	0.55157	0.015253
						-1.4286	-0.81131	0.010835	6.5546	0.63034	0.011042						-1.4286	-0.30368	0.022677	6.5546	0.54742	0.014975
						-1.33	-0.81463	0.010767	6.6807	0.63877	0.01131						-1.33	-0.30396	0.022655	6.6807	0.53457	0.014846
						-1.2315	-0.8157	0.010696	6.8067	0.6533	0.011865						-1.2315	-0.30913	0.022542	6.8067	0.50652	0.013933
						-1.133	-0.81746	0.010662	6.9328	0.64532	0.012612						-1.133	-0.31523	0.022372	6.9328	0.51926	0.013716
						-1.0345	-0.8203	0.010608	7.0588	0.61646	0.011154						-1.0345	-0.31343	0.022426	7.0588	0.52616	0.01389
						-0.93596	-0.82339	0.01054	7.1849	0.60595	0.010874						-0.93596	-0.31798	0.02248	7.1849	0.53982	0.014683
						-0.83744	-0.82622	0.010479	7.3109	0.61155	0.011078						-0.83744	-0.31792	0.02251	7.3109	0.53856	0.015643
						-0.73892	-0.82952	0.010399	7.437	0.61519	0.010933						-0.73892	-0.3196	0.022577	7.437	0.53844	0.015499
						-0.64039	-0.83084	0.010335	7.563	0.6247	0.011068						-0.64039	-0.31786	0.022434	7.563	0.54449	0.014627
						-0.54187	-0.83525	0.010266	7.6891	0.62325	0.010907						-0.54187	-0.31817	0.022354	7.6891	0.53193	0.015066
						-0.44335	-0.83863	0.010211	7.8151	0.6127	0.010672						-0.44335	-0.31596	0.022401	7.8151	0.54158	0.015161
						-0.34483	-0.84191	0.010183	7.9412	0.62034	0.011658						-0.34483	-0.31674	0.022415	7.9412	0.55519	0.014935
						-0.24631	-0.84594	0.010125	8.0672	0.61179	0.011332						-0.24631	-0.31567	0.022355	8.0672	0.54597	0.014759
						-0.14778	-0.84953	0.010065	8.1933	0.60025	0.010884						-0.14778	-0.3135	0.022435	8.1933	0.52523	0.013783
						-0.049261	-0.85113	0.01001	8.3193	0.60882	0.010781						-0.049261	-0.31544	0.022274	8.3193	0.52779	0.014113
						0.049261	-0.85172	0.0099806	8.4454	0.61159	0.010916						0.049261	-0.31469	0.022095	8.4454	0.5366	0.014274
						0.14778	-0.85367	0.0099492	8.5714	0.60574	0.011173						0.14778	-0.31504	0.02195	8.5714	0.528	0.013868
						0.24631	-0.85528	0.0099338	8.6975	0.60839	0.011135						0.24631	-0.31505	0.021977	8.6975	0.52249	0.014138
						0.34483	-0.85633	0.0098984	8.8235	0.61437	0.013879						0.34483	-0.31206	0.022074	8.8235	0.52017	0.014984
						0.44335	-0.85567	0.0099055	8.9496	0.6065	0.01206						0.44335	-0.31324	0.022132	8.9496	0.51501	0.013686
						0.54187	-0.85336	0.009947	9.0756	0.61195	0.010858						0.54187	-0.31074	0.022149	9.0756	0.53157	0.016991
						0.64039	-0.85055	0.009987	9.2017	0.62299	0.011869						0.64039	-0.30864	0.022124	9.2017	0.54975	0.016199
						0.73892	-0.84641	0.010081	9.3277	0.6331	0.012299						0.73892	-0.30427	0.022366	9.3277	0.51873	0.014385
						0.83744	-0.84205	0.010161	9.4538	0.6355	0.011715						0.83744	-0.30868	0.022315	9.4538	0.52014	0.014192
						0.93596	-0.83853	0.010297	9.5798	0.60915	0.010751						0.93596	-0.30638	0.022362	9.5798	0.52504	0.014657
						1.0345	-0.83378	0.010435	9.7059	0.60472	0.01075						1.0345	-0.30291	0.022593	9.7059	0.5209	0.014853
						1.133	-0.82881	0.010567	9.8319	0.61068	0.010784						1.133	-0.30338	0.022666	9.8319	0.51003	0.015333
						1.2315	-0.82231	0.010714	9.958	0.609	0.010603						1.2315	-0.29691	0.022776	9.958	0.48776	0.013995
						1.33	-0.81702	0.01089	10.084	0.61021	0.010816						1.33	-0.29988	0.022926	10.084	0.49112	0.013557
						1.4286	-0.81168	0.011102	10.21	0.62228	0.014206						1.4286	-0.2956	0.023032	10.21	0.50738	0.014298
						1.5271	-0.80648	0.011286	10.336	0.62814	0.014731						1.5271	-0.29122	0.023101	10.336	0.50918	0.015401
						1.6256	-0.80096	0.011468	10.462	0.61665	0.011679						1.6256	-0.29356	0.023234	10.462	0.51424	0.015382
						1.7241	-0.79627	0.011634	10.588	0.61166	0.011168						1.7241	-0.29432	0.023297	10.588	0.52077	0.014303
						1.8227	-0.79032	0.011822	10.714	0.60925	0.011086						1.8227	-0.28677	0.023221	10.714	0.51912	0.01495
						1.9212	-0.78373	0.012002	10.84	0.60413	0.014276						1.9212	-0.2827	0.023255	10.84	0.51273	0.014013
						2.0197	-0.77777	0.012155	10.966	0.60587	0.014315						2.0197	-0.27834	0.023394	10.966	0.51675	0.014461
						2.1182	-0.77172	0.012311	11.092	0.60163	0.010703						2.1182	-0.27123	0.023338	11.092	0.51761	0.014648
						2.2167	-0.76673	0.012486	11.218	0.59489	0.010608						2.2167	-0.27046	0.023572	11.218	0.51705	0.014277
						2.3153	-0.76104	0.012641	11.345	0.59717	0.010516						2.3153	-0.26356	0.023636	11.345	0.52314	0.014576
						2.4138	-0.7551	0.012791	11.471	0.59842	0.010396						2.4138	-0.25997	0.023825	11.471	0.52327	0.014847
						2.5123	-0.74863	0.012889	11.597	0.59586	0.010359						2.5123	-0.26215	0.023825	11.597	0.52768	0.014636
						2.6108	-0.74254	0.012996	11.723	0.5975	0.011004						2.6108	-0.25642	0.02394	11.723	0.50752	0.013643
						2.7094	-0.73578	0.013099	11.849	0.5842	0.010337						2.7094	-0.25258	0.023776	11.849	0.50514	0.013223
						2.8079	-0.73091	0.01321	11.975	0.56935	0.010242						2.8079	-0.24726	0.024094	11.975	0.5314	0.014369
						2.9064	-0.726	0.013319	12.101	0.57386	0.010342						2.9064	-0.24263	0.024343	12.101	0.53113	0.015787
						3.0049	-0.72099	0.013408	12.227	0.58648	0.010537						3.0049	-0.24006	0.024479	12.227	0.51539	0.015161
						3.1034	-0.71615	0.013552	12.353	0.59067	0.010998						3.1034	-0.23565	0.024714	12.353	0.51018	0.013722
						3.202	-0.71041	0.013659	12.479	0.58746	0.010481						3.202	-0.23634	0.024676	12.479	0.50417	0.0134
						3.3005	-0.70412	0.013749	12.605	0.5965	0.010998						3.3005	-0.23365	0.024715	12.605	0.50384	0.013643
						3.399	-0.6992	0.013845	12.731	0.59963	0.011708						3.399	-0.23337	0.02461	12.731	0.51125	0.014959
						3.4975	-0.69604	0.013956	12.857	0.5908	0.010748						3.4975	-0.22537	0.024939	12.857	0.5179	0.014674
						3.5961	-0.6905	0.014057	12.983	0.59027	0.010189						3.5961	-0.22408	0.024842	12.983	0.52833	0.014511
						3.6946	-0.68522	0.014151	13.109	0.5994	0.011117						3.6946	-0.22081	0.024915	13.109	0.52645	0.013945
						3.7931	-0.67972	0.014243	13.235	0.59376	0.01089						3.7931	-0.21734	0.024842	13.235	0.5126	0.013573
						3.8916	-0.6752	0.014321	13.361	0.57911	0.010461						3.8916	-0.21495	0.024917	13.361	0.50048	0.013663
						3.9901	-0.67161	0.014388	13.487	0.57934	0.010354						3.9901	-0.21325	0.024956	13.487	0.49932	0.016532
						4.0887	-0.66677	0.014432	13.613	0.57974	0.010404						4.0887	-0.21111	0.024967	13.613	0.49758	0.015211
						4.1872	-0.66217	0.014486	13.739	0.59406	0.010878						4.1872	-0.21093	0.024881	13.739	0.48834	0.01315
						4.2857	-0.6585	0.014538	13.866	0.59702	0.011421						4.2857	-0.20495	0.024991	13.866	0.48856	0.013421
						4.3842	-0.65426	0.014607	13.992	0.58819	0.010786						4.3842	-0.20258	0.025164	13.992	0.49451	0.013784
						4.4828	-0.64979	0.01469	14.118	0.58885	0.010753						4.4828	-0.20187	0.02513	14.118	0.50813	0.014684
						4.5813	-0.6466	0.01477	14.244	0.58789	0.010644						4.5813	-0.19634	0.025079	14.244	0.51319	0.014805
						4.6798	-0.64498	0.014817	14.37	0.58265	0.010265						4.6798	-0.19284	0.025136	14.37	0.52507	0.014615
						4.7783	-0.64324	0.014857	14.496	0.58367	0.010467						4.7783	-0.18996	0.025293	14.496	0.5115	0.014525
						4.8768	-0.64115	0.014911	14.622	0.57967	0.010401						4.8768	-0.1881	0.025168	14.622	0.50791	0.013548
						4.9754	-0.63627	0.014979	14.748	0.5799	0.011194						4.9754	-0.19213	0.025245	14.748	0.51377	0.013754
						5.0739	-0.63385	0.015037	14.874	0.57898	0.011282						5.0739	-0.19184	0.025076	14.874	0.51447	0.014255
						5.1724	-0.63179	0.015072	15	0.57513	0.010191						5.1724	-0.189	0.025291	15	0.53145	0.015376
						5.2709	-0.62991	0.015128	15.126	0.58019	0.0099353						5.2709	-0.19083	0.025264	15.126	0.53143	0.015599
						5.3695	-0.6273	0.015168	15.252	0.58165	0.010214						5.3695	-0.18601	0.025347	15.252	0.51146	0.013878
						5.468	-0.62586	0.015193	15.378	0.57358	0.010578						5.468	-0.1849	0.02525	15.378	0.51686	0.014407
						5.5665	-0.62243	0.015219	15.504	0.56606	0.010336						5.5665	-0.18348	0.025314	15.504	0.51352	0.014469
						5.665	-0.61778	0.015284	15.63	0.57059	0.010602						5.665	-0.18059	0.025397	15.63	0.50498	0.014067
						5.7635	-0.61272	0.015341	15.756	0.56875	0.010151						5.7635	-0.18182	0.025438	15.756	0.51877	0.014732
						5.8621	-0.60838	0.015447	15.882	0.57339	0.010356						5.8621	-0.18256	0.025556	15.882	0.51241	0.014457
						5.9606	-0.60519	0.015517	16.008	0.57028	0.010516						5.9606	-0.17324	0.025752	16.008	0.47921	0.012774
						6.0591	-0.60038	0.015594	16.134	0.58093	0.012749						6.0591	-0.17141	0.026043	16.134	0.48283	0.012813
						6.1576	-0.5985	0.015639	16.261	0.59728	0.014714						6.1576	-0.1695	0.025961	16.261	0.46949	0.012818
						6.2562	-0.59475	0.015681	16.387	0.59236	0.013246						6.2562	-0.16965	0.025873	16.387	0.4705	0.012959
						6.3547	-0.59176	0.01574	16.513	0.56223	0.010139						6.3547	-0.16596	0.025965	16.513	0.49295	0.013556
						6.4532	-0.58772	0.015838	16.639	0.56754	0.010706						6.4532	-0.15758	0.026073	16.639	0.49474	0.013785
						6.5517	-0.58269	0.015907	16.765	0.58005	0.010657						6.5517	-0.15617	0.026038	16.765	0.47631	0.012805
						6.6502	-0.57928	0.015944	16.891	0.58548	0.011495						6.6502	-0.15095	0.026133	16.891	0.47494	0.012926
						6.7488	-0.5771	0.015993	17.017	0.57864	0.010954						6.7488	-0.14896	0.026223	17.017	0.48518	0.013137
						6.8473	-0.57516	0.015995	17.143	0.57853	0.013334						6.8473	-0.14527	0.026234	17.143	0.49838	0.013582
						6.9458	-0.57113	0.016049	17.269	0.58629	0.012462						6.9458	-0.14653	0.026151	17.269	0.49752	0.014294
						7.0443	-0.56993	0.016091	17.395	0.57663	0.010529						7.0443	-0.14505	0.026034	17.395	0.48212	0.014226
						7.1429	-0.5663	0.016162	17.521	0.56308	0.010072						7.1429	-0.14221	0.026055	17.521	0.47826	0.012923
						7.2414	-0.56314	0.016256	17.647	0.56362	0.010312						7.2414	-0.14033	0.026207	17.647	0.48826	0.01345
						7.3399	-0.56116	0.016284	17.773	0.56968	0.010199						7.3399	-0.14023	0.026226	17.773	0.4751	0.013216
						7.4384	-0.55891	0.016298	17.899	0.5707	0.010186						7.4384	-0.14475	0.026238	17.899	0.48262	0.013206
						7.5369	-0.55764	0.016323	18.025	0.55824	0.01022						7.5369	-0.14328	0.026322	18.025	0.49931	0.013753
						7.6355	-0.55604	0.016332	18.151	0.55197	0.010245						7.6355	-0.14457	0.026215	18.151	0.50021	0.014213
						7.734	-0.55365	0.016337	18.277	0.55778	0.0099234						7.734	-0.14262	0.02626	18.277	0.48959	0.013305
						7.8325	-0.55074	0.016335	18.403	0.55934	0.0099968						7.8325	-0.14137	0.026259	18.403	0.49906	0.013889
						7.931	-0.54937	0.016309	18.529	0.56854	0.010526						7.931	-0.14101	0.026331	18.529	0.49199	0.013801
						8.0296	-0.54721	0.016362	18.655	0.57098	0.010444						8.0296	-0.14093	0.02646	18.655	0.48071	0.013846
						8.1281	-0.54411	0.016379	18.782	0.5694	0.010208						8.1281	-0.14189	0.026463	18.782	0.48634	0.013821
						8.2266	-0.54178	0.016373	18.908	0.56884	0.010421						8.2266	-0.13846	0.026511	18.908	0.48979	0.013223
						8.3251	-0.53865	0.016404	19.034	0.57534	0.010483						8.3251	-0.1343	0.026549	19.034	0.48823	0.013697
						8.4236	-0.5356	0.016394	19.16	0.58021	0.010998						8.4236	-0.13381	0.02669	19.16	0.49553	0.016246
						8.5222	-0.53285	0.016438	19.286	0.56589	0.011192						8.5222	-0.13558	0.026745	19.286	0.48147	0.014177
						8.6207	-0.53126	0.016465	19.412	0.55976	0.010658						8.6207	-0.13219	0.026936	19.412	0.47873	0.013165
						8.7192	-0.52999	0.016495	19.538	0.55452	0.010038						8.7192	-0.13248	0.026997	19.538	0.50345	0.013823
						8.8177	-0.5276	0.016512	19.664	0.54762	0.0099808						8.8177	-0.13432	0.026989	19.664	0.5041	0.013409
						8.9163	-0.52545	0.01652	19.79	0.5522	0.0099714						8.9163	-0.13049	0.026952	19.79	0.48869	0.012911
						9.0148	-0.52307	0.0165	19.916	0.56208	0.01036						9.0148	-0.13003	0.026949	19.916	0.48002	0.013356
						9.1133	-0.52045	0.016506	20.042	0.56263	0.0096776						9.1133	-0.12268	0.027051	20.042	0.51523	0.017498
						9.2118	-0.51727	0.016498	20.168	0.56199	0.009618						9.2118	-0.12138	0.027085	20.168	0.49796	0.01422
						9.3103	-0.51563	0.01649	20.294	0.56883	0.01304						9.3103	-0.12275	0.026999	20.294	0.48155	0.012814
						9.4089	-0.51413	0.016511	20.42	0.56356	0.011874						9.4089	-0.12231	0.026899	20.42	0.50285	0.013622
						9.5074	-0.5132	0.016474	20.546	0.55457	0.010115						9.5074	-0.11941	0.026854	20.546	0.50056	0.013958
						9.6059	-0.51064	0.016498	20.672	0.56642	0.010246						9.6059	-0.1144	0.026681	20.672	0.47846	0.013127
						9.7044	-0.50911	0.016476	20.798	0.57117	0.010615						9.7044	-0.1151	0.026672	20.798	0.47505	0.012797
						9.803	-0.50745	0.01645	20.924	0.55511	0.010438						9.803	-0.11251	0.026659	20.924	0.46642	0.012708
						9.9015	-0.50603	0.016481	21.05	0.53918	0.0092548						9.9015	-0.10776	0.026755	21.05	0.45926	0.01199
						10	-0.5039	0.016504	21.176	0.54008	0.0090555						10	-0.10655	0.026762	21.176	0.46801	0.012671
						10.099	-0.50351	0.016477	21.303	0.55973	0.010064						10.099	-0.1062	0.02685	21.303	0.47467	0.013239
						10.197	-0.50272	0.016507	21.429	0.56189	0.010555						10.197	-0.10398	0.026934	21.429	0.47984	0.013195
						10.296	-0.50101	0.016541	21.555	0.56059	0.010906						10.296	-0.099017	0.027048	21.555	0.47831	0.012974
						10.394	-0.49832	0.016558	21.681	0.55546	0.010508						10.394	-0.096162	0.027089	21.681	0.47846	0.01364
						10.493	-0.49655	0.016578	21.807	0.56073	0.010209						10.493	-0.092812	0.027108	21.807	0.47369	0.013897
						10.591	-0.49417	0.01658	21.933	0.57071	0.011212						10.591	-0.097146	0.027153	21.933	0.47174	0.012854
						10.69	-0.49264	0.016571	22.059	0.56697	0.011017						10.69	-0.093755	0.027227	22.059	0.48576	0.01415
						10.788	-0.49049	0.016629	22.185	0.54687	0.0097649						10.788	-0.087665	0.027287	22.185	0.4959	0.014486
						10.887	-0.48794	0.016644	22.311	0.53336	0.0096087						10.887	-0.087516	0.027389	22.311	0.49348	0.014041
						10.985	-0.48556	0.016675	22.437	0.54379	0.0097275						10.985	-0.085937	0.027388	22.437	0.49715	0.01406
						11.084	-0.48384	0.016719	22.563	0.54484	0.0099229						11.084	-0.08644	0.027278	22.563	0.48206	0.013947
						11.182	-0.48135	0.016757	22.689	0.54716	0.0099224						11.182	-0.087629	0.027336	22.689	0.47527	0.014013
						11.281	-0.47796	0.016815	22.815	0.54918	0.0097492						11.281	-0.08681	0.027313	22.815	0.48586	0.013954
						11.379	-0.47643	0.016826	22.941	0.55099	0.010109						11.379	-0.09084	0.027292	22.941	0.48676	0.013654
						11.478	-0.47357	0.016853	23.067	0.55403	0.010819						11.478	-0.091594	0.027322	23.067	0.47291	0.012747
						11.576	-0.47084	0.016887	23.193	0.5576	0.01232						11.576	-0.087985	0.027325	23.193	0.47719	0.013477
						11.675	-0.46821	0.016917	23.319	0.5691	0.012888						11.675	-0.088095	0.027332	23.319	0.48679	0.01373
						11.773	-0.46521	0.016945	23.445	0.58204	0.014352						11.773	-0.087537	0.027299	23.445	0.48941	0.013698
						11.872	-0.46419	0.016999	23.571	0.56395	0.013931						11.872	-0.089787	0.027205	23.571	0.49645	0.013873
						11.97	-0.46233	0.017009	23.697	0.54475	0.010322						11.97	-0.090571	0.027186	23.697	0.4931	0.014229
						12.069	-0.461	0.017019	23.824	0.5524	0.010398						12.069	-0.092173	0.0274	23.824	0.47038	0.012992
						12.167	-0.45987	0.017011	23.95	0.55918	0.012659						12.167	-0.091696	0.027599	23.95	0.46525	0.012601
						12.266	-0.45784	0.017013	24.076	0.55115	0.011371						12.266	-0.094226	0.027718	24.076	0.47519	0.013135
						12.365	-0.45658	0.017014	24.202	0.54533	0.010176						12.365	-0.093791	0.027627	24.202	0.5022	0.014589
						12.463	-0.4559	0.017038	24.328	0.54706	0.010919						12.463	-0.091216	0.027514	24.328	0.50713	0.014393
						12.562	-0.45522	0.017072	24.454	0.55807	0.010899						12.562	-0.089703	0.027696	24.454	0.49069	0.014344
						12.66	-0.45339	0.017075	24.58	0.5608	0.011995						12.66	-0.086754	0.027696	24.58	0.49385	0.014311
						12.759	-0.4514	0.017101	24.706	0.55257	0.011345						12.759	-0.086781	0.027567	24.706	0.48454	0.013555
						12.857	-0.44896	0.017094	24.832	0.54999	0.0098052						12.857	-0.08861	0.027505	24.832	0.47417	0.012807
						12.956	-0.44749	0.017138	24.958	0.54535	0.0097543						12.956	-0.084692	0.027627	24.958	0.45558	0.012876
						13.054	-0.44558	0.017165	25.084	0.5472	0.010265						13.054	-0.081078	0.027528	25.084	0.4489	0.011711
						13.153	-0.44372	0.017174	25.21	0.54157	0.01017						13.153	-0.079184	0.027371	25.21	0.46363	0.012076
						13.251	-0.44232	0.017194	25.336	0.53586	0.010013						13.251	-0.075549	0.027447	25.336	0.45378	0.01157
						13.35	-0.44062	0.017223	25.462	0.54722	0.010193						13.35	-0.072388	0.02734	25.462	0.45109	0.011928
						13.448	-0.43779	0.017209	25.588	0.55548	0.010151						13.448	-0.069919	0.027359	25.588	0.4494	0.011538
						13.547	-0.43543	0.017228	25.714	0.55322	0.010403						13.547	-0.074948	0.027214	25.714	0.45552	0.011898
						13.645	-0.43528	0.017252	25.84	0.54846	0.010323						13.645	-0.077049	0.027275	25.84	0.46675	0.012556
						13.744	-0.43657	0.01725	25.966	0.54306	0.0099079						13.744	-0.080633	0.02711	25.966	0.46022	0.012564
						13.842	-0.43593	0.017282	26.092	0.53976	0.010039						13.842	-0.077347	0.027359	26.092	0.45252	0.012344
						13.941	-0.43312	0.017287	26.218	0.54068	0.0099878						13.941	-0.078277	0.027367	26.218	0.44933	0.011926
						14.039	-0.43042	0.017279	26.345	0.5368	0.0099261						14.039	-0.079268	0.027369	26.345	0.44508	0.012141
						14.138	-0.42797	0.017299	26.471	0.54679	0.01045						14.138	-0.083923	0.027354	26.471	0.45077	0.011708
						14.236	-0.42684	0.017305	26.597	0.54296	0.010123						14.236	-0.083711	0.027381	26.597	0.45587	0.011747
						14.335	-0.42615	0.017335	26.723	0.54092	0.010268						14.335	-0.089473	0.027477	26.723	0.44847	0.011619
						14.433	-0.42533	0.017365	26.849	0.54081	0.0098841						14.433	-0.091992	0.027704	26.849	0.45161	0.012679
						14.532	-0.42411	0.017375	26.975	0.54377	0.0096367						14.532	-0.0897	0.02785	26.975	0.45392	0.013118
						14.631	-0.42204	0.017395	27.101	0.55595	0.010141						14.631	-0.086026	0.027738	27.101	0.46443	0.013078
						14.729	-0.41933	0.017389	27.227	0.55755	0.010389						14.729	-0.089178	0.027869	27.227	0.46224	0.012591
						14.828	-0.4174	0.017382	27.353	0.55316	0.010969						14.828	-0.089816	0.027712	27.353	0.46007	0.011995
						14.926	-0.41656	0.017378	27.479	0.55387	0.013547						14.926	-0.093691	0.027583	27.479	0.46009	0.012523
						15.025	-0.41743	0.017406	27.605	0.55548	0.01456						15.025	-0.095176	0.027653	27.605	0.46839	0.013869
						15.123	-0.41597	0.017442	27.731	0.56049	0.011448						15.123	-0.096518	0.027688	27.731	0.47461	0.013915
						15.222	-0.41473	0.017458	27.857	0.5578	0.010272						15.222	-0.1002	0.027661	27.857	0.47532	0.013574
						15.32	-0.41327	0.017464	27.983	0.54991	0.010179						15.32	-0.097034	0.027578	27.983	0.474	0.013157
						15.419	-0.41071	0.017474	28.109	0.53824	0.0094092						15.419	-0.094529	0.027455	28.109	0.47864	0.012968
						15.517	-0.40899	0.017503	28.235	0.54176	0.010066						15.517	-0.10089	0.027418	28.235	0.47509	0.013551
						15.616	-0.40739	0.017534	28.361	0.54759	0.010766						15.616	-0.10306	0.027581	28.361	0.46267	0.013049
						15.714	-0.40581	0.01756	28.487	0.55474	0.010118						15.714	-0.10123	0.027613	28.487	0.47572	0.0166
						15.813	-0.40563	0.0176	28.613	0.5643	0.010418						15.813	-0.10078	0.027671	28.613	0.46558	0.013372
						15.911	-0.4054	0.017639	28.739	0.55832	0.010357						15.911	-0.097655	0.02767	28.739	0.45825	0.012001
						16.01	-0.40261	0.017642	28.866	0.54689	0.01201						16.01	-0.092827	0.027711	28.866	0.44277	0.012127
						16.108	-0.4028	0.017656	28.992	0.53657	0.011375						16.108	-0.085063	0.02791	28.992	0.4575	0.012607
						16.207	-0.40341	0.017672	29.118	0.52166	0.0095429						16.207	-0.086544	0.027853	29.118	0.47974	0.013933
						16.305	-0.4009	0.017694	29.244	0.52551	0.0095703						16.305	-0.088121	0.027891	29.244	0.47555	0.014548
						16.404	-0.39952	0.017701	29.37	0.54006	0.010018						16.404	-0.090981	0.027897	29.37	0.47123	0.013976
						16.502	-0.40097	0.017745	29.496	0.53835	0.0097652						16.502	-0.088625	0.028031	29.496	0.46265	0.014443
						16.601	-0.40037	0.017723	29.622	0.54127	0.010245						16.601	-0.082031	0.027969	29.622	0.46073	0.014
						16.7	-0.39998	0.01776	29.748	0.54651	0.010438						16.7	-0.079764	0.028073	29.748	0.47486	0.014401
						16.798	-0.39841	0.017747	29.874	0.54659	0.012153						16.798	-0.073279	0.028039	29.874	0.47338	0.013752
						16.897	-0.39765	0.017734	30	0.55228	0.011789						16.897	-0.073609	0.028136	30	0.4778	0.013673
						16.995	-0.39858	0.017735									16.995	-0.071821	0.028064
						17.094	-0.39807	0.017744									17.094	-0.074065	0.027858
						17.192	-0.39667	0.017763									17.192	-0.066235	0.028076
						17.291	-0.3985	0.017729									17.291	-0.060492	0.028213
						17.389	-0.39978	0.017741									17.389	-0.058816	0.028251
						17.488	-0.39991	0.017751									17.488	-0.059696	0.028109
						17.586	-0.40131	0.017742									17.586	-0.063347	0.028025
						17.685	-0.40136	0.017748									17.685	-0.066512	0.027976
						17.783	-0.40228	0.017765									17.783	-0.068573	0.02801
						17.882	-0.40244	0.017747									17.882	-0.066405	0.027998
						17.98	-0.40303	0.01777									17.98	-0.065283	0.028046
						18.079	-0.40239	0.017761									18.079	-0.067429	0.028224
						18.177	-0.40223	0.017766									18.177	-0.072068	0.028112
						18.276	-0.40154	0.017774									18.276	-0.072641	0.028155
						18.374	-0.40139	0.017779									18.374	-0.067648	0.028027
						18.473	-0.39994	0.017735									18.473	-0.06228	0.028033
						18.571	-0.39946	0.01772									18.571	-0.059011	0.027979
						18.67	-0.39915	0.01769									18.67	-0.057864	0.027954
						18.768	-0.39832	0.017676									18.768	-0.058427	0.027884
						18.867	-0.39934	0.017726									18.867	-0.059409	0.027961
						18.966	-0.39724	0.017719									18.966	-0.057341	0.027967
						19.064	-0.39752	0.017713									19.064	-0.055485	0.027849
						19.163	-0.39732	0.017711									19.163	-0.055077	0.027858
						19.261	-0.3968	0.017719									19.261	-0.050287	0.027821
						19.36	-0.39814	0.017717									19.36	-0.049514	0.02785
						19.458	-0.39894	0.017746									19.458	-0.054431	0.027749
						19.557	-0.39857	0.017766									19.557	-0.056517	0.027827
						19.655	-0.39876	0.017787									19.655	-0.055329	0.028008
						19.754	-0.39887	0.017804									19.754	-0.054579	0.02808
						19.852	-0.39813	0.017757									19.852	-0.05416	0.028108
						19.951	-0.39864	0.017769									19.951	-0.052169	0.02821
						20.049	-0.39904	0.017775									20.049	-0.052159	0.028154
						20.148	-0.39873	0.017784									20.148	-0.053208	0.028197
						20.246	-0.39946	0.017782									20.246	-0.058245	0.028122
						20.345	-0.39984	0.017768									20.345	-0.060807	0.02806
						20.443	-0.39939	0.01773									20.443	-0.057318	0.028257
						20.542	-0.39915	0.017684									20.542	-0.055658	0.028322
						20.64	-0.39976	0.017633									20.64	-0.051236	0.028103
						20.739	-0.40065	0.017634									20.739	-0.052342	0.028213
						20.837	-0.40014	0.017625									20.837	-0.048842	0.028128
						20.936	-0.40057	0.017612									20.936	-0.049291	0.028082
						21.034	-0.40053	0.017611									21.034	-0.049883	0.028139
						21.133	-0.40164	0.01758									21.133	-0.045756	0.028135
						21.232	-0.40057	0.017576									21.232	-0.041277	0.027967
						21.33	-0.39924	0.017575									21.33	-0.036218	0.028223
						21.429	-0.39956	0.017598									21.429	-0.035197	0.028166
						21.527	-0.39877	0.017595									21.527	-0.031719	0.028229
						21.626	-0.39815	0.017614									21.626	-0.028985	0.028334
						21.724	-0.397	0.017602									21.724	-0.028116	0.028392
						21.823	-0.39781	0.017592									21.823	-0.031777	0.028399
						21.921	-0.39779	0.017575									21.921	-0.028963	0.028576
						22.02	-0.39715	0.017592									22.02	-0.029859	0.028715
						22.118	-0.39503	0.017606									22.118	-0.034527	0.028742
						22.217	-0.39558	0.017595									22.217	-0.036238	0.028751
						22.315	-0.39475	0.017585									22.315	-0.035458	0.028637
						22.414	-0.39303	0.017589									22.414	-0.036625	0.028664
						22.512	-0.39256	0.017593									22.512	-0.038464	0.028575
						22.611	-0.39351	0.017588									22.611	-0.039059	0.028625
						22.709	-0.39309	0.017558									22.709	-0.039228	0.028696
						22.808	-0.39245	0.017557									22.808	-0.037783	0.028704
						22.906	-0.39106	0.017585									22.906	-0.040339	0.028761
						23.005	-0.38958	0.017576									23.005	-0.037514	0.028825
						23.103	-0.38898	0.017582									23.103	-0.0347	0.028655
						23.202	-0.38796	0.017572									23.202	-0.032385	0.028576
						23.3	-0.38753	0.01754									23.3	-0.035841	0.028613
						23.399	-0.38759	0.017514									23.399	-0.034165	0.028691
						23.498	-0.38626	0.017531									23.498	-0.033288	0.028852
						23.596	-0.38364	0.017552									23.596	-0.030796	0.028907
						23.695	-0.38155	0.017602									23.695	-0.031991	0.028726
						23.793	-0.38083	0.017619									23.793	-0.02809	0.028708
						23.892	-0.38153	0.017587									23.892	-0.025881	0.028745
						23.99	-0.38144	0.017561									23.99	-0.025427	0.028685
						24.089	-0.38152	0.017547									24.089	-0.025493	0.028705
						24.187	-0.38242	0.017574									24.187	-0.021946	0.028697
						24.286	-0.38317	0.017598									24.286	-0.017196	0.028611
						24.384	-0.38357	0.017615									24.384	-0.018442	0.02852
						24.483	-0.38407	0.017625									24.483	-0.018972	0.028421
						24.581	-0.38363	0.017645									24.581	-0.016425	0.028329
						24.68	-0.38562	0.017641									24.68	-0.018158	0.028554
						24.778	-0.38696	0.017642									24.778	-0.019251	0.028636
						24.877	-0.3862	0.017658									24.877	-0.019094	0.02861
						24.975	-0.38758	0.01769									24.975	-0.017593	0.02861
						25.074	-0.38742	0.017713									25.074	-0.015572	0.028634
						25.172	-0.38736	0.017743									25.172	-0.015485	0.028579
						25.271	-0.38659	0.017744									25.271	-0.012264	0.028634
						25.369	-0.387	0.017737									25.369	-0.008204	0.028589
						25.468	-0.38793	0.017769									25.468	-0.0047174	0.028611
						25.567	-0.38862	0.01776									25.567	-0.0057305	0.028688
						25.665	-0.38756	0.017779									25.665	-0.0021327	0.028678
						25.764	-0.38788	0.017782									25.764	0.0021536	0.02871
						25.862	-0.3871	0.017801									25.862	0.0022874	0.028672
						25.961	-0.38554	0.017823									25.961	0.0029282	0.028579
						26.059	-0.38467	0.01787									26.059	0.0016199	0.028408
						26.158	-0.38369	0.017874									26.158	0.0038418	0.028489
						26.256	-0.38213	0.017924									26.256	0.0017911	0.028352
						26.355	-0.38126	0.017906									26.355	0.0010775	0.028206
						26.453	-0.38045	0.017878									26.453	-0.0020275	0.02806
						26.552	-0.38037	0.017911									26.552	-0.0062759	0.028183
						26.65	-0.38127	0.01788									26.65	-0.0043589	0.028312
						26.749	-0.37888	0.017889									26.749	-0.006216	0.028309
						26.847	-0.37924	0.017854									26.847	-0.0027095	0.028265
						26.946	-0.38002	0.017834									26.946	-0.0028643	0.028523
						27.044	-0.37978	0.017839									27.044	0.0017947	0.028434
						27.143	-0.38227	0.017805									27.143	-0.00044921	0.028468
						27.241	-0.38246	0.017772									27.241	-0.0015651	0.028456
						27.34	-0.38343	0.017783									27.34	-0.0053886	0.028542
						27.438	-0.38395	0.017774									27.438	-0.0054988	0.028532
						27.537	-0.38576	0.01773									27.537	-0.0043346	0.028509
						27.635	-0.38539	0.017734									27.635	-0.0017727	0.02843
						27.734	-0.38712	0.017705									27.734	-0.0063318	0.028451
						27.833	-0.38723	0.017696									27.833	-0.0012641	0.028575
						27.931	-0.38753	0.017681									27.931	0.0035214	0.028604
						28.03	-0.39	0.017618									28.03	0.0044148	0.028614
						28.128	-0.39098	0.017591									28.128	-0.00053082	0.028793
						28.227	-0.39142	0.017568									28.227	-0.0015514	0.0289
						28.325	-0.39119	0.017546									28.325	0.0011505	0.02889
						28.424	-0.39065	0.01751									28.424	0.0050085	0.028881
						28.522	-0.3904	0.017502									28.522	0.0087241	0.028725
						28.621	-0.39003	0.017523									28.621	0.010677	0.028686
						28.719	-0.39028	0.017501									28.719	0.013052	0.028684
						28.818	-0.39	0.017496									28.818	0.011479	0.028454
						28.916	-0.38991	0.017489									28.916	0.0028114	0.02851
						29.015	-0.38915	0.017485									29.015	0.0045501	0.028777
						29.113	-0.38838	0.017457									29.113	0.0076257	0.028721
						29.212	-0.38886	0.017458									29.212	0.01411	0.028671
						29.31	-0.39036	0.01741									29.31	0.014449	0.028712
						29.409	-0.39198	0.017394									29.409	0.016149	0.028908
						29.507	-0.39275	0.017392									29.507	0.01464	0.028994
						29.606	-0.39381	0.017379									29.606	0.012083	0.029085
						29.704	-0.39367	0.017385									29.704	0.012547	0.029045
						29.803	-0.39474	0.017339									29.803	0.013614	0.029095
						29.901	-0.39509	0.01735									29.901	0.014439	0.029056
						30	-0.39583	0.017341									30	0.014224	0.028971

## Sheet: Fig2
Fig2C			TB-rate			Fig2D					Fig2E			theta in NREM			theta in wake
Time(s)	TB-rate	sem	pre	post		Time(s)	wake_p	NREM_p	REM_p		Time(s)	theta(mean)	sem	pre	post		Time(s)	theta(mean)	sem	pre	post
-29.492 3.2784 0.33408			1.2	7.5		-29.492	0.43557	0.50773	0.056701		-29.492	0.20421	0.0074065	0.13801	0.29163		-29.492	0.17011	0.0069929	0.19997	0.18845
-27.458 3.2165 0.34563			1.5	3.75		-27.458	0.43041	0.51289	0.056701		-27.458	0.20483	0.0076874	0.24484	0.27944		-27.458	0.17806	0.0077591	0.20731	0.18507
-25.424 3.1237 0.35139			0	1.2		-25.424	0.43041	0.51289	0.056701		-25.424	0.20417	0.0076531	0.19056	0.2126		-25.424	0.18172	0.0081316	0.17574	0.23247
-23.39 3.2784 0.34261			6.1714	0.85714		-23.39	0.43041	0.51289	0.056701		-23.39	0.20468	0.0077567	0.24051	0.1825		-23.39	0.17714	0.0075021	0.12848	0.15896
-21.356 3.433 0.36359			0.34286	0		-21.356	0.43299	0.51031	0.056701		-21.356	0.2067	0.0080456	0.15711	0.16986		-21.356	0.16948	0.0067705	0.087176	0.18222
-19.322 3.5258 0.36559			0.96	0		-19.322	0.43557	0.50515	0.059278		-19.322	0.20892	0.0079397	0.18337	0.13525		-19.322	0.16361	0.0066792	0.12026	0.17355
-17.288 3.4021 0.38182			3.3	3		-17.288	0.43557	0.50515	0.059278		-17.288	0.21021	0.0075637	0.19709	0.26716		-17.288	0.1637	0.0069114	0.17335	0.16228
-15.254 3.4948 0.3961			3.2	3.6667		-15.254	0.4433	0.49742	0.059278		-15.254	0.20905	0.0069674	0.20065	0.14538		-15.254	0.164	0.0070019	0.18419	0.18419
-13.22 3.3093 0.37207			3.9	6		-13.22	0.44588	0.49742	0.056701		-13.22	0.20842	0.0068519	0.25836	0.29212		-13.22	0.164	0.0070039	0.18484	0.16798
-11.186 3.433 0.38913			2	1		-11.186	0.44588	0.5	0.054124		-11.186	0.20804	0.0068104	0.17194	0.089323		-11.186	0.16221	0.0068572	0.05604	0.047302
-9.1525 3.2474 0.37489			5.28	1.2		-9.1525	0.44845	0.50515	0.046392		-9.1525	0.20679	0.0066526	0.2109	0.14143		-9.1525	0.15876	0.0065021	0.078706	0.078882
-7.1186 3.2784 0.367			2.88	1.2		-7.1186	0.45619	0.49742	0.046392		-7.1186	0.20399	0.0065213	0.16342	0.10413		-7.1186	0.1553	0.0061962	NaN	NaN
-5.0847 3.433 0.38913			5.4	5.4		-5.0847	0.45876	0.49485	0.046392		-5.0847	0.20111	0.0064379	0.18045	0.18045		-5.0847	0.15608	0.006635	0.068402	0.083119
-3.0508 3.6495 0.41628			2.4	0		-3.0508	0.45619	0.5	0.043814		-3.0508	0.2033	0.0066112	0.1227	0.11474		-3.0508	0.15916	0.0068676	0.049821	0.049821
-1.0169 3.7113 0.44046			20.4	20.4		-1.0169	0.45619	0.5	0.043814		-1.0169	0.20469	0.0065973	0.39398	0.39398		-1.0169	0.16239	0.0067696	0.10691	0.11289
1.0169 3.7732 0.43992			6	4.5		1.0169	0.46392	0.49485	0.041237		1.0169	0.19929	0.0064252	0.2383	0.15086		1.0169	0.16112	0.0063607	0.084178	0.076211
3.0508 3.5876 0.39787			4.65	4.5		3.0508	0.46649	0.49485	0.03866		3.0508	0.18608	0.0061612	0.16941	0.13654		3.0508	0.15637	0.0059844	0.057516	0.029953
5.0847 3.0928 0.37525			2.5333	1.6667		5.0847	0.46649	0.5	0.033505		5.0847	0.17063	0.0058673	0.15551	0.094956		5.0847	0.15173	0.0056173	0.044691	0.067724
7.1186 2.6907 0.31922			0.24	0		7.1186	0.46907	0.50258	0.028351		7.1186	0.15897	0.0054998	0.19736	0.12893		7.1186	0.15114	0.005655	0.15807	0.13415
9.1525 1.9175 0.27065			0.3	0.75		9.1525	0.4768	0.49742	0.025773		9.1525	0.15076	0.0052317	0.20879	0.17044		9.1525	0.15684	0.0063078	0.11353	0.11353
11.186 1.8247 0.27219			3.2	0		11.186	0.48711	0.48969	0.023196		11.186	0.14935	0.0051486	0.16788	0.12528		11.186	0.16177	0.0065269	0.16446	0.1512
13.22 1.9175 0.27065			5.4	5.4		13.22	0.48454	0.49485	0.020619		13.22	0.15374	0.0056163	0.33957	0.33957		13.22	0.16621	0.0066055	0.26689	0.29032
15.254 1.8247 0.26503			4.2	3		15.254	0.49742	0.48196	0.020619		15.254	0.16199	0.0056538	0.28868	0.19086		15.254	0.16656	0.0066949	0.11141	0.1376
17.288 1.9485 0.29177			6.24	5.4		17.288	0.49485	0.48196	0.023196		17.288	0.17047	0.0058143	0.25132	0.17566		17.288	0.16479	0.0066643	0.11739	0.089132
19.322 2.1031 0.29768			NaN	NaN		19.322	0.48196	0.49485	0.023196		19.322	0.1772	0.0061129	NaN	NaN		19.322	0.1618	0.0059331	0.2787	0.29431
21.356 2.0412 0.2868			6.6	0		21.356	0.46907	0.50515	0.025773		21.356	0.18124	0.0061122	0.27199	0.15799		21.356	0.16111	0.0053652	0.14168	0.13172
23.39 2.0412 0.28001			NaN	NaN		23.39	0.46392	0.51289	0.023196		23.39	0.18233	0.0058461	NaN	NaN		23.39	0.16387	0.0055142	0.21232	0.23126
25.424 2.3505 0.30099			4.8	0		25.424	0.45876	0.51804	0.023196		25.424	0.18512	0.0061764	0.23142	0.14115		25.424	0.16638	0.0057023	0.1465	0.1717
27.458 2.4433 0.30826			1.05	1.5		27.458	0.46134	0.51546	0.023196		27.458	0.18907	0.0065712	0.19062	0.13317		27.458	0.16764	0.0059148	0.16745	0.12488
29.492 2.9072 0.35143			3	4.5		29.492	0.44845	0.52835	0.023196		29.492	0.1944	0.0071316	0.17722	0.19242		29.492	0.16782	0.0061596	0.13796	0.17542
31.525 3.0309 0.35422			3.6	6		31.525	0.45103	0.52835	0.020619		31.525	0.19747	0.0071911	0.29152	0.24192		31.525	0.16662	0.0061475	0.22334	0.2091
33.559 2.8763 0.33743			4.8	0.66667		33.559	0.4433	0.53351	0.023196		33.559	0.19872	0.0067815	0.15328	0.11801		33.559	0.16454	0.0059615	0.10387	0.12881
35.593 2.9381 0.33177			2.16	0		35.593	0.43557	0.54124	0.023196		35.593	0.19923	0.0065911	0.18723	0.14193		35.593	0.16482	0.0059208	0.11352	0.11993
37.627 3.2165 0.3484			3.9	1.875		37.627	0.43814	0.54381	0.018041		37.627	0.19939	0.0067777	0.22511	0.13725		37.627	0.16732	0.0059889	0.067132	0.072135
39.661 3.0309 0.33179			3.0667	1		39.661	0.44072	0.54124	0.018041		39.661	0.20248	0.0071014	0.16941	0.08972		39.661	0.16862	0.0059921	NaN	NaN
41.695 3.1237 0.3803			3.9429	0		41.695	0.43557	0.54381	0.020619		41.695	0.20581	0.0071978	0.20843	0.10951		41.695	0.16752	0.0061758	0.059578	0.073839
43.729 3.5258 0.39589			6.4	0		43.729	0.43299	0.54381	0.023196		43.729	0.2098	0.0074617	0.24591	0.089405		43.729	0.16602	0.0060444	0.080257	0.062399
45.763 3.8351 0.41917			2.85	3		45.763	0.43557	0.54381	0.020619		45.763	0.21463	0.0079835	0.22345	0.16076		45.763	0.16714	0.0059866	0.07807	0.068914
47.797 3.7423 0.38918						47.797	0.43041	0.54381	0.025773		47.797	0.21918	0.0083702				47.797	0.17031	0.0063658
49.831 4.0515 0.47081						49.831	0.43041	0.54639	0.023196		49.831	0.22126	0.0084787				49.831	0.17075	0.0065412
51.864 4.0206 0.446						51.864	0.43041	0.54639	0.023196		51.864	0.21788	0.008179				51.864	0.16937	0.0063424
53.898 4.0825 0.45802						53.898	0.43041	0.54639	0.023196		53.898	0.21688	0.0077485				53.898	0.16825	0.0062867
55.932 3.8041 0.45256						55.932	0.43299	0.54124	0.025773		55.932	0.21627	0.0080351				55.932	0.16874	0.0065538
57.966 3.866 0.42568						57.966	0.42268	0.54897	0.028351		57.966	0.21536	0.0082648				57.966	0.16859	0.0066509
60 3.7732 0.42207						60	0.42268	0.54639	0.030928		60	0.21235	0.0079182				60	0.16812	0.0062662

## Sheet: Fig3
Fig 3B			Fig 3C			Fig 3D
TB-rate			TB-duration			Pre-			post-		peak-freq/NREM
pre-tbRate	post(Htr1a)		pre-	post-		Freq(Hz)	power	sem	power	sem	pre	post
4.1282	3.5092		0.33426	0.37642		0	0.0081126	0.001384	0.0064207	0.0010873	5.4726	5.7214
2.8727	3.3779		0.32029	0.32036		0.24876	0.013783	0.002374	0.010936	0.0018583	6.4677	5.4726
3.9257	4.9711		0.36814	0.33506		0.49751	0.017159	0.0030024	0.013681	0.0023386	5.7214	5.4726
2.5382	7.7419		0.33201	0.36781		0.74627	0.018295	0.00327	0.014715	0.0025364	6.4677	6.4677
4.7003	10.522		0.32513	0.38667		0.99502	0.019834	0.0036	0.016136	0.0027992	5.4726	4.9751
4.2712	16.525		0.35751	0.39781		1.2438	0.021739	0.0039565	0.017923	0.0031131	4.9751	4.7264
3.3754	5.6732		0.34495	0.37389		1.4925	0.023979	0.0043079	0.020054	0.0034629	4.9751	4.7264
3.2689	7.1637		0.34907	0.34452		1.7413	0.026537	0.0046349	0.02251	0.003834	4.9751	4.9751
3.8002	8.3661		0.34475	0.37536		1.99	0.02941	0.0049378	0.025269	0.0042149	5.2239	5.4726
						2.2388	0.032613	0.0052385	0.028313	0.0045983
						2.4876	0.036168	0.0055764	0.031616	0.0049825
						2.7363	0.040094	0.0059963	0.035144	0.0053697
						2.9851	0.044395	0.0065345	0.038848	0.0057655
						3.2338	0.04905	0.0072084	0.04266	0.0061756
						3.4826	0.053996	0.0080149	0.04649	0.0066036
						3.7313	0.059127	0.008937	0.05023	0.0070485
						3.9801	0.064293	0.0099509	0.053755	0.0075042
						4.2289	0.069308	0.011029	0.056932	0.0079593
						4.4776	0.07396	0.012141	0.059633	0.008399
						4.7264	0.078037	0.013253	0.061743	0.0088072
						4.9751	0.08134	0.014326	0.063174	0.0091691
						5.2239	0.083708	0.015319	0.063872	0.0094725
						5.4726	0.085033	0.01619	0.063823	0.0097099
						5.7214	0.085268	0.016902	0.063056	0.0098781
						5.9701	0.084437	0.017426	0.061637	0.0099781
						6.2189	0.082621	0.017742	0.059663	0.010014
						6.4677	0.079956	0.017842	0.05725	0.0099894
						6.7164	0.076609	0.01773	0.05452	0.0099094
						6.9652	0.072766	0.017416	0.051594	0.0097755
						7.2139	0.068607	0.01692	0.048575	0.009587
						7.4627	0.064295	0.016268	0.045545	0.009341
						7.7114	0.059961	0.015484	0.042561	0.0090337
						7.9602	0.055704	0.014599	0.039658	0.0086621
						8.209	0.051583	0.013638	0.036848	0.0082257
						8.4577	0.047629	0.012629	0.034134	0.0077283
						8.7065	0.043852	0.011595	0.031509	0.0071784
						8.9552	0.040249	0.010557	0.028971	0.0065896
						9.204	0.036813	0.0095334	0.026522	0.0059792
						9.4527	0.033546	0.0085406	0.024172	0.0053669
						9.7015	0.030455	0.007593	0.021944	0.0047733
						9.9502	0.027559	0.0067036	0.019862	0.004217
						10.199	0.024884	0.0058841	0.017954	0.0037132
						10.448	0.022459	0.0051446	0.016247	0.0032725
						10.697	0.020308	0.0044929	0.014755	0.0028996
						10.945	0.018447	0.0039336	0.013485	0.0025936
						11.194	0.016877	0.0034673	0.012429	0.002349
						11.443	0.015587	0.0030903	0.011565	0.0021567
						11.692	0.014549	0.0027949	0.010864	0.0020055
						11.94	0.013724	0.0025697	0.01029	0.0018842
						12.189	0.013066	0.0024007	0.0098048	0.0017822
						12.438	0.012527	0.0022734	0.0093745	0.0016912
						12.687	0.012062	0.0021734	0.008972	0.0016053
						12.935	0.011636	0.0020885	0.0085794	0.0015216
						13.184	0.011221	0.0020094	0.0081881	0.0014395
						13.433	0.010802	0.0019301	0.0077982	0.0013601
						13.682	0.010376	0.001848	0.0074157	0.0012856
						13.93	0.0099435	0.0017634	0.0070498	0.0012181
						14.179	0.0095135	0.0016784	0.0067095	0.0011591
						14.428	0.0090951	0.001596	0.0064016	0.0011089
						14.677	0.0086965	0.0015195	0.006129	0.0010668
						14.925	0.0083233	0.0014514	0.0058897	0.001031
						15.174	0.0079772	0.0013927	0.0056783	0.00099897
						15.423	0.0076567	0.0013434	0.0054867	0.00096834
						15.672	0.0073574	0.0013019	0.0053062	0.0009371
						15.92	0.007074	0.0012655	0.005129	0.00090413
						16.169	0.0068011	0.0012312	0.0049501	0.00086935
						16.418	0.0065349	0.001196	0.0047672	0.0008337
						16.667	0.0062732	0.0011578	0.0045815	0.00079883
						16.915	0.0060158	0.001115	0.0043965	0.00076672
						17.164	0.0057642	0.0010675	0.0042171	0.00073919
						17.413	0.0055206	0.0010162	0.0040482	0.00071753
						17.662	0.0052877	0.00096263	0.0038936	0.00070214
						17.91	0.0050673	0.00090901	0.0037552	0.00069245
						18.159	0.0048606	0.00085758	0.0036326	0.00068703
						18.408	0.0046676	0.00081037	0.0035234	0.00068383
						18.657	0.0044879	0.00076898	0.0034238	0.00068064
						18.905	0.0043202	0.00073446	0.0033294	0.00067542
						19.154	0.0041636	0.0007073	0.0032362	0.00066671
						19.403	0.0040173	0.00068744	0.0031412	0.00065375
						19.652	0.003881	0.00067443	0.0030431	0.00063654
						19.9	0.0037549	0.00066747	0.0029418	0.00061573
						20.149	0.003639	0.00066548	0.0028389	0.00059241
						20.398	0.0035335	0.00066716	0.0027366	0.00056784
						20.647	0.0034375	0.00067112	0.0026372	0.00054322
						20.896	0.0033498	0.00067593	0.0025428	0.00051949
						21.144	0.003268	0.00068019	0.0024545	0.00049725
						21.393	0.0031895	0.00068264	0.0023727	0.00047673
						21.642	0.0031112	0.00068222	0.0022968	0.00045785
						21.891	0.0030306	0.00067815	0.0022256	0.00044034
						22.139	0.0029458	0.00066994	0.0021579	0.00042394
						22.388	0.0028563	0.00065745	0.0020928	0.00040848
						22.637	0.0027627	0.00064089	0.0020297	0.000394
						22.886	0.0026671	0.00062076	0.0019689	0.00038075
						23.134	0.0025721	0.00059785	0.0019111	0.00036915
						23.383	0.0024808	0.00057313	0.0018574	0.00035965
						23.632	0.002396	0.00054768	0.0018087	0.00035262
						23.881	0.0023199	0.0005226	0.0017657	0.00034822
						24.129	0.0022532	0.00049891	0.0017285	0.00034632
						24.378	0.0021956	0.00047741	0.0016964	0.00034647
						24.627	0.0021456	0.00045862	0.0016681	0.00034797
						24.876	0.002101	0.00044267	0.0016419	0.0003499
						25.124	0.0020593	0.00042934	0.0016162	0.00035133
						25.373	0.0020183	0.00041814	0.0015892	0.00035144
						25.622	0.0019762	0.00040844	0.0015602	0.00034963
						25.871	0.0019323	0.00039968	0.0015286	0.00034565
						26.119	0.0018868	0.00039137	0.0014948	0.00033954
						26.368	0.0018407	0.00038325	0.0014597	0.00033164
						26.617	0.0017951	0.00037521	0.0014244	0.00032247
						26.866	0.0017517	0.0003673	0.0013899	0.0003126
						27.114	0.0017114	0.00035961	0.001357	0.00030255
						27.363	0.0016747	0.00035225	0.0013262	0.00029271
						27.612	0.0016414	0.00034529	0.0012973	0.0002833
						27.861	0.0016105	0.00033869	0.0012698	0.00027435
						28.109	0.001581	0.00033233	0.0012428	0.00026576
						28.358	0.0015513	0.00032598	0.0012159	0.00025736
						28.607	0.0015204	0.00031938	0.0011884	0.00024902
						28.856	0.0014875	0.00031229	0.0011603	0.0002407
						29.104	0.0014527	0.0003045	0.0011321	0.00023252
						29.353	0.0014165	0.00029596	0.0011046	0.00022473
						29.602	0.00138	0.00028672	0.0010788	0.00021768
						29.851	0.0013446	0.00027702	0.0010556	0.00021171
						30.1	0.0013116	0.0002672	0.0010359	0.0002071
						30.348	0.0012819	0.0002577	0.0010198	0.00020396
						30.597	0.0012561	0.00024904	0.0010071	0.00020223
						30.846	0.0012341	0.0002417	0.00099703	0.00020162
						31.095	0.0012154	0.00023608	0.00098837	0.00020174
						31.343	0.0011992	0.00023245	0.00097986	0.00020207
						31.592	0.0011845	0.0002309	0.00097038	0.00020211
						31.841	0.0011705	0.00023132	0.00095913	0.00020146
						32.09	0.0011568	0.00023347	0.00094582	0.00019987
						32.338	0.001143	0.00023697	0.00093071	0.00019732
						32.587	0.0011292	0.00024136	0.00091448	0.00019398
						32.836	0.001116	0.00024614	0.00089809	0.00019017
						33.085	0.0011035	0.0002508	0.00088254	0.00018633
						33.333	0.0010922	0.00025489	0.00086861	0.00018287
						33.582	0.001082	0.00025799	0.00085671	0.0001801
						33.831	0.0010725	0.00025982	0.00084676	0.00017821
						34.08	0.0010633	0.00026022	0.00083825	0.00017722
						34.328	0.0010535	0.00025915	0.00083035	0.00017697
						34.577	0.0010423	0.00025665	0.00082208	0.0001772
						34.826	0.0010291	0.00025288	0.00081259	0.00017758
						35.075	0.0010134	0.00024802	0.00080126	0.00017775
						35.323	0.00099547	0.00024227	0.00078792	0.00017744
						35.572	0.00097554	0.00023584	0.00077281	0.00017644
						35.821	0.00095437	0.00022889	0.00075653	0.00017466
						36.07	0.00093277	0.00022159	0.00073989	0.0001721
						36.318	0.00091155	0.00021406	0.00072373	0.00016887
						36.567	0.00089132	0.00020643	0.0007087	0.00016509
						36.816	0.0008724	0.00019882	0.00069515	0.00016091
						37.065	0.00085482	0.00019138	0.00068303	0.00015648
						37.313	0.00083833	0.00018427	0.00067199	0.00015187
						37.562	0.00082258	0.00017767	0.0006614	0.00014716
						37.811	0.00080722	0.00017176	0.00065059	0.00014236
						38.06	0.00079202	0.00016673	0.000639	0.0001375
						38.308	0.00077705	0.00016274	0.00062633	0.00013264
						38.557	0.00076259	0.0001599	0.00061261	0.00012787
						38.806	0.00074916	0.00015823	0.00059824	0.00012335
						39.055	0.00073731	0.00015766	0.00058387	0.00011926
						39.303	0.00072754	0.00015801	0.00057026	0.00011579
						39.552	0.00072009	0.00015901	0.00055815	0.0001131
						39.801	0.00071482	0.00016034	0.00054801	0.00011129
						40.05	0.00071122	0.00016166	0.00054002	0.00011035
						40.299	0.00070843	0.00016269	0.00053396	0.00011017
						40.547	0.00070536	0.00016322	0.00052925	0.00011053
						40.796	0.00070092	0.00016313	0.00052514	0.00011116
						41.045	0.00069419	0.0001624	0.00052077	0.00011176
						41.294	0.00068465	0.0001611	0.00051541	0.00011202
						41.542	0.00067222	0.00015937	0.00050856	0.00011173
						41.791	0.00065732	0.00015739	0.00050007	0.00011076
						42.04	0.00064076	0.00015533	0.00049011	0.00010908
						42.289	0.0006236	0.00015331	0.00047915	0.00010676
						42.537	0.0006069	0.00015136	0.0004678	0.00010396
						42.786	0.00059156	0.00014941	0.0004567	0.00010086
						43.035	0.0005781	0.00014734	0.00044636	9.7663e-05
						43.284	0.00056658	0.00014495	0.00043706	9.4552e-05
						43.532	0.00055667	0.00014208	0.00042881	9.1652e-05
						43.781	0.00054768	0.00013859	0.00042137	8.9022e-05
						44.03	0.00053876	0.00013445	0.00041437	8.6663e-05
						44.279	0.00052914	0.0001297	0.00040735	8.453e-05
						44.527	0.00051824	0.00012449	0.00039995	8.2559e-05
						44.776	0.00050587	0.00011907	0.00039197	8.0698e-05
						45.025	0.00049225	0.00011371	0.00038345	7.8926e-05
						45.274	0.00047793	0.00010869	0.0003746	7.7254e-05
						45.522	0.0004637	0.00010425	0.00036581	7.5721e-05
						45.771	0.00045039	0.00010054	0.00035751	7.4375e-05
						46.02	0.00043868	9.7609e-05	0.00035006	7.3254e-05
						46.269	0.00042896	9.54e-05	0.00034365	7.2371e-05
						46.517	0.00042123	9.3752e-05	0.00033824	7.1698e-05
						46.766	0.00041507	9.2439e-05	0.00033357	7.1167e-05
						47.015	0.0004098	9.1217e-05	0.00032919	7.0676e-05
						47.264	0.00040456	8.9866e-05	0.00032457	7.0105e-05
						47.512	0.0003985	8.8236e-05	0.00031921	6.9334e-05
						47.761	0.000391	8.6268e-05	0.00031273	6.8274e-05
						48.01	0.00038173	8.4e-05	0.000305	6.6882e-05
						48.259	0.00037076	8.1546e-05	0.00029611	6.517e-05
						48.507	0.00035849	7.9061e-05	0.00028641	6.3203e-05
						48.756	0.00034557	7.6697e-05	0.00027638	6.1082e-05
						49.005	0.00033276	7.4572e-05	0.00026656	5.8917e-05
						49.254	0.00032075	7.274e-05	0.00025742	5.6811e-05
						49.502	0.00031001	7.1185e-05	0.00024927	5.4833e-05
						49.751	0.00030074	6.9818e-05	0.00024218	5.3009e-05
						50	0.00019758	4.6118e-05	0.00015922	3.4751e-05

## Sheet: Fig4
Fig 4C													Fig 4D
GCs, baseline						GCs, 8-OH-DPAT							MCs, baseline						MCs, 8-OH-DPAT
Time(s)	activity(z)	sem	Time(s)	theta	sem	Time(s)	activity(z)	sem	Time(s)	theta	sem		Time(s)	activity(z)	sem	Time(s)	theta	sem	Time(s)	activity(z)	sem	Time(s)	theta	sem
-30	-0.052049	0.051608	-30	0.51181	0.012903	-30	-0.11498	0.023081					-30	-0.13405	0.018489	-30	0.63635	0.014463	-30	-0.45111	0.020428	-30	0.63881	0.021843
-29.901	-0.014315	0.025009	-29.874	0.51208	0.012688	-29.901	-0.11409	0.023148	-30	0.92035	0.032442		-29.901	-0.13485	0.018484	-29.874	0.64964	0.016035	-29.901	-0.45154	0.020394	-29.874	0.63947	0.021649
-29.803	-0.0037504	0.022867	-29.748	0.51047	0.012558	-29.803	-0.11169	0.023289	-29.874	0.9215	0.033585		-29.803	-0.13529	0.018471	-29.748	0.64868	0.015379	-29.803	-0.45145	0.020376	-29.748	0.63295	0.021618
-29.704	0.00093287	0.022956	-29.622	0.51642	0.012581	-29.704	-0.11291	0.023349	-29.748	0.91052	0.031393		-29.704	-0.13601	0.018473	-29.622	0.64747	0.015182	-29.704	-0.45194	0.020317	-29.622	0.63855	0.022444
-29.606	0.0048201	0.023173	-29.496	0.51274	0.012371	-29.606	-0.11153	0.023425	-29.622	0.8989	0.03229		-29.606	-0.13684	0.018498	-29.496	0.65766	0.015099	-29.606	-0.45206	0.020243	-29.496	0.6295	0.021633
-29.507	0.0088779	0.023271	-29.37	0.51885	0.012649	-29.507	-0.11193	0.023423	-29.496	0.90306	0.029943		-29.507	-0.13693	0.018494	-29.37	0.66221	0.014732	-29.507	-0.45147	0.020198	-29.37	0.62752	0.022295
-29.409	0.01382	0.024178	-29.244	0.52891	0.013066	-29.409	-0.11221	0.023521	-29.37	0.89635	0.029955		-29.409	-0.13757	0.018486	-29.244	0.6568	0.015031	-29.409	-0.45227	0.020192	-29.244	0.65583	0.024611
-29.31	0.013387	0.024112	-29.118	0.53141	0.013112	-29.31	-0.11482	0.023532	-29.244	0.89115	0.028933		-29.31	-0.13743	0.018483	-29.118	0.64914	0.014636	-29.31	-0.45393	0.020216	-29.118	0.65382	0.023729
-29.212	0.011838	0.024086	-28.992	0.52379	0.012742	-29.212	-0.11452	0.023491	-29.118	0.9361	0.032491		-29.212	-0.13821	0.018506	-28.992	0.65507	0.015264	-29.212	-0.45628	0.020244	-28.992	0.64736	0.021621
-29.113	0.010502	0.024038	-28.866	0.50842	0.011849	-29.113	-0.11157	0.023288	-28.992	0.95531	0.032859		-29.113	-0.13842	0.018518	-28.866	0.65224	0.014983	-29.113	-0.45648	0.020164	-28.866	0.64925	0.020791
-29.015	0.0090493	0.023988	-28.739	0.51938	0.012528	-29.015	-0.11379	0.023146	-28.866	0.94054	0.030572		-29.015	-0.13898	0.018521	-28.739	0.655	0.014683	-29.015	-0.45805	0.020095	-28.739	0.65665	0.022783
-28.916	0.0071638	0.023916	-28.613	0.52222	0.01273	-28.916	-0.11363	0.023201	-28.739	0.90963	0.029654		-28.916	-0.14007	0.018508	-28.613	0.64963	0.014756	-28.916	-0.45899	0.02011	-28.613	0.65508	0.022154
-28.818	0.0071536	0.023826	-28.487	0.51188	0.012216	-28.818	-0.11671	0.023286	-28.613	0.88674	0.029469		-28.818	-0.1409	0.018485	-28.487	0.63703	0.013855	-28.818	-0.46034	0.020112	-28.487	0.64115	0.021668
-28.719	0.0076618	0.023722	-28.361	0.52445	0.012852	-28.719	-0.11512	0.023304	-28.487	0.87068	0.030274		-28.719	-0.14204	0.018456	-28.361	0.65621	0.013831	-28.719	-0.46045	0.020175	-28.361	0.6537	0.022267
-28.621	0.0064527	0.023627	-28.235	0.51788	0.013223	-28.621	-0.11534	0.023235	-28.361	0.9084	0.03089		-28.621	-0.14282	0.018427	-28.235	0.66663	0.014582	-28.621	-0.46076	0.020185	-28.235	0.65549	0.021399
-28.522	0.0030251	0.023548	-28.109	0.51985	0.01255	-28.522	-0.11817	0.023224	-28.235	0.9195	0.031217		-28.522	-0.14383	0.018416	-28.109	0.66165	0.015121	-28.522	-0.46161	0.020172	-28.109	0.66233	0.022425
-28.424	-0.00068271	0.023455	-27.983	0.52228	0.012733	-28.424	-0.12046	0.023122	-28.109	0.8997	0.030525		-28.424	-0.14442	0.018414	-27.983	0.64795	0.014917	-28.424	-0.46187	0.020151	-27.983	0.65599	0.023936
-28.325	-0.0024257	0.023365	-27.857	0.51467	0.012763	-28.325	-0.11817	0.022909	-27.983	0.86544	0.028993		-28.325	-0.14563	0.018389	-27.857	0.64282	0.014665	-28.325	-0.46251	0.020151	-27.857	0.62209	0.021029
-28.227	-0.0031807	0.023302	-27.731	0.51869	0.012427	-28.227	-0.11729	0.02295	-27.857	0.83127	0.027145		-28.227	-0.1461	0.018364	-27.731	0.64858	0.015158	-28.227	-0.46152	0.020094	-27.731	0.62546	0.020934
-28.128	-0.0054166	0.023232	-27.605	0.51496	0.012395	-28.128	-0.12049	0.022899	-27.731	0.82911	0.027619		-28.128	-0.14605	0.018349	-27.605	0.64802	0.015004	-28.128	-0.46341	0.020119	-27.605	0.64739	0.023113
-28.03	-0.0078522	0.023154	-27.479	0.49671	0.012133	-28.03	-0.11651	0.022952	-27.605	0.83773	0.027443		-28.03	-0.1471	0.018326	-27.479	0.64313	0.014378	-28.03	-0.46305	0.020174	-27.479	0.65736	0.024471
-27.931	-0.0091526	0.023105	-27.353	0.4895	0.011473	-27.931	-0.11909	0.022821	-27.479	0.87283	0.028277		-27.931	-0.1475	0.018318	-27.353	0.65036	0.014697	-27.931	-0.46311	0.020165	-27.353	0.64895	0.02301
-27.833	-0.01102	0.023059	-27.227	0.50803	0.012047	-27.833	-0.11694	0.02272	-27.353	0.92798	0.031729		-27.833	-0.1487	0.018316	-27.227	0.67573	0.015418	-27.833	-0.46297	0.020097	-27.227	0.64495	0.022324
-27.734	-0.013761	0.022979	-27.101	0.52199	0.013056	-27.734	-0.11575	0.02269	-27.227	0.89403	0.030703		-27.734	-0.14949	0.018323	-27.101	0.67506	0.015001	-27.734	-0.46471	0.020023	-27.101	0.64461	0.022747
-27.635	-0.016029	0.02292	-26.975	0.52081	0.012636	-27.635	-0.11616	0.022453	-27.101	0.8506	0.028097		-27.635	-0.15076	0.018329	-26.975	0.6635	0.014318	-27.635	-0.46664	0.020015	-26.975	0.65805	0.021857
-27.537	-0.018017	0.022867	-26.849	0.50323	0.012053	-27.537	-0.11221	0.022377	-26.975	0.89996	0.029774		-27.537	-0.15251	0.018314	-26.849	0.66831	0.015413	-27.537	-0.46858	0.020062	-26.849	0.64836	0.021916
-27.438	-0.017517	0.022824	-26.723	0.5114	0.01234	-27.438	-0.11508	0.022407	-26.849	0.91286	0.030241		-27.438	-0.15459	0.018306	-26.723	0.66943	0.015608	-27.438	-0.46874	0.020058	-26.723	0.65416	0.024805
-27.34	-0.017511	0.022802	-26.597	0.52616	0.012711	-27.34	-0.12222	0.022554	-26.723	0.92573	0.031888		-27.34	-0.15612	0.018306	-26.597	0.66542	0.015085	-27.34	-0.46959	0.020065	-26.597	0.65592	0.024061
-27.241	-0.017026	0.022768	-26.471	0.53699	0.013596	-27.241	-0.12692	0.022444	-26.597	0.94326	0.034636		-27.241	-0.1572	0.018313	-26.471	0.67066	0.015301	-27.241	-0.47086	0.020061	-26.471	0.64146	0.021808
-27.143	-0.018117	0.02276	-26.345	0.52779	0.012934	-27.143	-0.12796	0.02241	-26.471	0.93506	0.032439		-27.143	-0.1591	0.018325	-26.345	0.66563	0.014724	-27.143	-0.4704	0.020032	-26.345	0.64205	0.02099
-27.044	-0.017106	0.022762	-26.218	0.49703	0.011468	-27.044	-0.13275	0.022341	-26.345	0.92674	0.032865		-27.044	-0.16003	0.018324	-26.218	0.66357	0.014614	-27.044	-0.47226	0.020039	-26.218	0.64513	0.021476
-26.946	-0.016755	0.022746	-26.092	0.51084	0.012003	-26.946	-0.13046	0.022155	-26.218	0.93518	0.033169		-26.946	-0.16167	0.018329	-26.092	0.6629	0.014881	-26.946	-0.47304	0.020033	-26.092	0.65893	0.022164
-26.847	-0.016751	0.022743	-25.966	0.51454	0.012426	-26.847	-0.13263	0.022015	-26.092	0.95755	0.036949		-26.847	-0.16211	0.018333	-25.966	0.65718	0.013976	-26.847	-0.47442	0.020027	-25.966	0.65143	0.021745
-26.749	-0.016099	0.022804	-25.84	0.52563	0.012678	-26.749	-0.13995	0.021862	-25.966	0.94932	0.03483		-26.749	-0.16285	0.018348	-25.84	0.63756	0.013633	-26.749	-0.47459	0.02008	-25.84	0.62958	0.020061
-26.65	-0.016767	0.022852	-25.714	0.51293	0.012139	-26.65	-0.14131	0.021898	-25.84	0.92042	0.031571		-26.65	-0.16312	0.018342	-25.714	0.66799	0.016151	-26.65	-0.47501	0.020101	-25.714	0.648	0.022537
-26.552	-0.015473	0.022857	-25.588	0.49996	0.011653	-26.552	-0.14706	0.021872	-25.714	0.88985	0.031166		-26.552	-0.16275	0.018356	-25.588	0.68022	0.016535	-26.552	-0.47536	0.020103	-25.588	0.6634	0.023124
-26.453	-0.015594	0.022866	-25.462	0.50699	0.012289	-26.453	-0.14535	0.021863	-25.588	0.8988	0.030469		-26.453	-0.16224	0.018374	-25.462	0.65967	0.014943	-26.453	-0.47648	0.020087	-25.462	0.64313	0.021534
-26.355	-0.015911	0.022853	-25.336	0.51695	0.012562	-26.355	-0.14346	0.021684	-25.462	0.91417	0.032666		-26.355	-0.16195	0.018378	-25.336	0.6588	0.014963	-26.355	-0.47687	0.020073	-25.336	0.64096	0.021006
-26.256	-0.018174	0.022848	-25.21	0.49873	0.011566	-26.256	-0.14181	0.021631	-25.336	0.89663	0.031508		-26.256	-0.16218	0.018388	-25.21	0.64785	0.013989	-26.256	-0.47618	0.02008	-25.21	0.65969	0.021764
-26.158	-0.018017	0.022832	-25.084	0.49451	0.011644	-26.158	-0.13934	0.021675	-25.21	0.89563	0.031074		-26.158	-0.16227	0.018362	-25.084	0.64684	0.014558	-26.158	-0.47582	0.020078	-25.084	0.64515	0.021977
-26.059	-0.018469	0.022826	-24.958	0.49852	0.012149	-26.059	-0.13756	0.021619	-25.084	0.89457	0.030574		-26.059	-0.16256	0.018355	-24.958	0.66117	0.015153	-26.059	-0.47511	0.020026	-24.958	0.64781	0.021155
-25.961	-0.018594	0.02286	-24.832	0.49298	0.012452	-25.961	-0.13963	0.021587	-24.958	0.89936	0.030978		-25.961	-0.1631	0.018332	-24.832	0.67428	0.015575	-25.961	-0.47368	0.019992	-24.832	0.667	0.02217
-25.862	-0.019688	0.022875	-24.706	0.49079	0.012015	-25.862	-0.13826	0.021455	-24.832	0.91971	0.033042		-25.862	-0.16248	0.018337	-24.706	0.66404	0.014911	-25.862	-0.47199	0.019936	-24.706	0.64105	0.021414
-25.764	-0.020825	0.022883	-24.58	0.49058	0.011828	-25.764	-0.13633	0.021378	-24.706	0.92883	0.031279		-25.764	-0.16258	0.018311	-24.58	0.66243	0.014385	-25.764	-0.47126	0.019908	-24.58	0.64459	0.022705
-25.665	-0.021117	0.022879	-24.454	0.50414	0.012168	-25.665	-0.13657	0.021265	-24.58	0.91879	0.03139		-25.665	-0.16253	0.01832	-24.454	0.67617	0.015236	-25.665	-0.47079	0.019874	-24.454	0.65894	0.022454
-25.567	-0.022327	0.022879	-24.328	0.52555	0.013351	-25.567	-0.13548	0.021112	-24.454	0.91776	0.032653		-25.567	-0.16222	0.018319	-24.328	0.67366	0.015434	-25.567	-0.46939	0.019843	-24.328	0.64885	0.021817
-25.468	-0.022655	0.022886	-24.202	0.51835	0.012803	-25.468	-0.13665	0.021081	-24.328	0.90811	0.032596		-25.468	-0.162	0.018302	-24.202	0.664	0.014801	-25.468	-0.46641	0.01983	-24.202	0.63613	0.022474
-25.369	-0.02362	0.022886	-24.076	0.51543	0.012889	-25.369	-0.13387	0.02107	-24.202	0.90677	0.03323		-25.369	-0.16142	0.018293	-24.076	0.66052	0.015221	-25.369	-0.46546	0.019828	-24.076	0.61254	0.020631
-25.271	-0.022465	0.022908	-23.95	0.51031	0.012434	-25.271	-0.13664	0.020991	-24.076	0.91199	0.032881		-25.271	-0.1613	0.018298	-23.95	0.66514	0.015269	-25.271	-0.4645	0.019834	-23.95	0.59348	0.019243
-25.172	-0.022371	0.022935	-23.824	0.49956	0.012548	-25.172	-0.13849	0.020808	-23.95	0.88714	0.030186		-25.172	-0.1606	0.018309	-23.824	0.66032	0.014315	-25.172	-0.46538	0.019884	-23.824	0.611	0.021131
-25.074	-0.022403	0.022916	-23.697	0.51508	0.013258	-25.074	-0.14119	0.02074	-23.824	0.8881	0.02971		-25.074	-0.15968	0.018322	-23.697	0.66621	0.014518	-25.074	-0.46414	0.019922	-23.697	0.63157	0.022005
-24.975	-0.021765	0.022867	-23.571	0.51358	0.013044	-24.975	-0.14351	0.020836	-23.697	0.95256	0.032342		-24.975	-0.1584	0.018332	-23.571	0.67456	0.014886	-24.975	-0.4639	0.019938	-23.571	0.64886	0.023005
-24.877	-0.021464	0.022822	-23.445	0.5242	0.013143	-24.877	-0.14307	0.020854	-23.571	0.9319	0.030787		-24.877	-0.15776	0.018333	-23.445	0.68058	0.015578	-24.877	-0.46375	0.020015	-23.445	0.65528	0.023251
-24.778	-0.020793	0.022773	-23.319	0.52982	0.0136	-24.778	-0.14245	0.02092	-23.445	0.941	0.032485		-24.778	-0.15678	0.018317	-23.319	0.66784	0.01546	-24.778	-0.46378	0.020088	-23.319	0.63764	0.021218
-24.68	-0.017904	0.022736	-23.193	0.53352	0.012946	-24.68	-0.14062	0.020862	-23.319	0.94054	0.033652		-24.68	-0.15681	0.018309	-23.193	0.67699	0.015605	-24.68	-0.46168	0.020103	-23.193	0.64971	0.020933
-24.581	-0.017615	0.022676	-23.067	0.52996	0.012491	-24.581	-0.13934	0.020851	-23.193	0.93047	0.030735		-24.581	-0.15705	0.018277	-23.067	0.66423	0.015135	-24.581	-0.46066	0.020169	-23.067	0.65374	0.021801
-24.483	-0.017364	0.022658	-22.941	0.50215	0.01209	-24.483	-0.14209	0.020781	-23.067	0.92402	0.03128		-24.483	-0.15716	0.018244	-22.941	0.66004	0.014153	-24.483	-0.4605	0.020203	-22.941	0.65115	0.021919
-24.384	-0.01641	0.022671	-22.815	0.50108	0.012113	-24.384	-0.14722	0.020629	-22.941	0.96785	0.03803		-24.384	-0.157	0.018227	-22.815	0.65746	0.014017	-24.384	-0.45912	0.020241	-22.815	0.65636	0.023026
-24.286	-0.015391	0.022687	-22.689	0.51402	0.012216	-24.286	-0.14826	0.020648	-22.815	1.0027	0.038793		-24.286	-0.15645	0.018199	-22.689	0.66041	0.014795	-24.286	-0.46026	0.020287	-22.689	0.66835	0.023192
-24.187	-0.015077	0.022662	-22.563	0.49556	0.011623	-24.187	-0.14712	0.020625	-22.689	0.97583	0.035738		-24.187	-0.15618	0.018167	-22.563	0.66511	0.015479	-24.187	-0.45879	0.020314	-22.563	0.67573	0.024742
-24.089	-0.013833	0.022665	-22.437	0.49997	0.01208	-24.089	-0.1421	0.020694	-22.563	0.92571	0.033232		-24.089	-0.15636	0.018149	-22.437	0.67778	0.015686	-24.089	-0.45931	0.020349	-22.437	0.6606	0.022766
-23.99	-0.013385	0.022687	-22.311	0.51038	0.012347	-23.99	-0.13634	0.020635	-22.437	0.89762	0.029913		-23.99	-0.15678	0.018119	-22.311	0.67978	0.01519	-23.99	-0.45923	0.020359	-22.311	0.64306	0.021596
-23.892	-0.011236	0.022681	-22.185	0.51855	0.012682	-23.892	-0.1348	0.020552	-22.311	0.89423	0.028508		-23.892	-0.15767	0.018089	-22.185	0.67202	0.014486	-23.892	-0.46013	0.020353	-22.185	0.6523	0.021033
-23.793	-0.0096823	0.022685	-22.059	0.51691	0.012434	-23.793	-0.13563	0.020404	-22.185	0.88192	0.026201		-23.793	-0.15798	0.018085	-22.059	0.66117	0.014243	-23.793	-0.4601	0.020342	-22.059	0.65322	0.022695
-23.695	-0.008532	0.022659	-21.933	0.51426	0.012278	-23.695	-0.13551	0.020478	-22.059	0.91161	0.030851		-23.695	-0.15785	0.018066	-21.933	0.64714	0.013862	-23.695	-0.46118	0.020316	-21.933	0.62788	0.022458
-23.596	-0.0045439	0.022665	-21.807	0.49397	0.011602	-23.596	-0.13254	0.02049	-21.933	0.94073	0.033988		-23.596	-0.15689	0.018052	-21.807	0.6843	0.01542	-23.596	-0.4615	0.020299	-21.807	0.61429	0.020195
-23.498	-0.0016569	0.022636	-21.681	0.48578	0.011242	-23.498	-0.12742	0.020469	-21.807	0.96001	0.034392		-23.498	-0.15599	0.01806	-21.681	0.68849	0.016531	-23.498	-0.46105	0.020246	-21.681	0.61322	0.021145
-23.399	-0.00089041	0.022603	-21.555	0.49474	0.012219	-23.399	-0.12389	0.020551	-21.681	0.96593	0.033428		-23.399	-0.15563	0.018037	-21.555	0.67187	0.015356	-23.399	-0.46169	0.020173	-21.555	0.63805	0.022764
-23.3	0.00070516	0.022532	-21.429	0.51023	0.013048	-23.3	-0.12046	0.02054	-21.555	0.95127	0.033534		-23.3	-0.15611	0.018038	-21.429	0.64642	0.014903	-23.3	-0.45974	0.020116	-21.429	0.66896	0.023498
-23.202	0.0009506	0.022471	-21.303	0.51395	0.012245	-23.202	-0.12148	0.020455	-21.429	0.93296	0.031917		-23.202	-0.15588	0.018026	-21.303	0.65119	0.015618	-23.202	-0.46111	0.020045	-21.303	0.65058	0.022938
-23.103	0.0020778	0.022417	-21.176	0.51187	0.012061	-23.103	-0.12498	0.020236	-21.303	0.94903	0.032409		-23.103	-0.15565	0.018019	-21.176	0.66124	0.014379	-23.103	-0.46032	0.020031	-21.176	0.6335	0.020363
-23.005	0.0027116	0.022368	-21.05	0.52161	0.012158	-23.005	-0.12727	0.020108	-21.176	0.96376	0.033353		-23.005	-0.15515	0.018005	-21.05	0.66052	0.014598	-23.005	-0.46006	0.019993	-21.05	0.63199	0.020476
-22.906	0.0033594	0.022331	-20.924	0.52576	0.01254	-22.906	-0.1311	0.02018	-21.05	0.95007	0.031548		-22.906	-0.15392	0.017963	-20.924	0.65655	0.014596	-22.906	-0.46017	0.01996	-20.924	0.64623	0.022853
-22.808	0.0030136	0.022288	-20.798	0.51584	0.011962	-22.808	-0.13469	0.020265	-20.924	0.93144	0.030621		-22.808	-0.15326	0.017924	-20.798	0.65269	0.014618	-22.808	-0.46027	0.019914	-20.798	0.65397	0.02199
-22.709	0.0020775	0.022262	-20.672	0.51694	0.012031	-22.709	-0.13377	0.020142	-20.798	0.9508	0.03105		-22.709	-0.15278	0.017898	-20.672	0.66161	0.014863	-22.709	-0.45986	0.01991	-20.672	0.6628	0.02339
-22.611	0.00017881	0.022223	-20.546	0.51325	0.011837	-22.611	-0.13812	0.020162	-20.672	0.99822	0.035111		-22.611	-0.15247	0.017875	-20.546	0.68347	0.015029	-22.611	-0.45922	0.019873	-20.546	0.66085	0.022879
-22.512	-0.00073569	0.022209	-20.42	0.5219	0.012638	-22.512	-0.1401	0.020289	-20.546	0.99546	0.034574		-22.512	-0.15226	0.017852	-20.42	0.66178	0.014325	-22.512	-0.45916	0.01985	-20.42	0.6641	0.022323
-22.414	0.0012592	0.022197	-20.294	0.51605	0.012743	-22.414	-0.13959	0.020102	-20.42	0.93373	0.031832		-22.414	-0.15109	0.017852	-20.294	0.64878	0.013852	-22.414	-0.45984	0.019871	-20.294	0.67019	0.024237
-22.315	0.0011796	0.022194	-20.168	0.50556	0.011975	-22.315	-0.13902	0.020005	-20.294	0.90656	0.029467		-22.315	-0.15003	0.017818	-20.168	0.66672	0.01466	-22.315	-0.46057	0.019837	-20.168	0.67835	0.024226
-22.217	0.0018029	0.0222	-20.042	0.52212	0.013565	-22.217	-0.13629	0.020108	-20.168	0.92132	0.030287		-22.217	-0.14926	0.017806	-20.042	0.6683	0.015062	-22.217	-0.45974	0.019852	-20.042	0.66693	0.02362
-22.118	0.001809	0.022193	-19.916	0.52963	0.013879	-22.118	-0.13504	0.020177	-20.042	0.91587	0.031291		-22.118	-0.14827	0.017776	-19.916	0.66745	0.015346	-22.118	-0.45921	0.019849	-19.916	0.68559	0.025592
-22.02	0.0028604	0.022182	-19.79	0.5307	0.012953	-22.02	-0.13239	0.020281	-19.916	0.88555	0.030101		-22.02	-0.14744	0.017759	-19.79	0.68203	0.015226	-22.02	-0.45898	0.019855	-19.79	0.66589	0.024712
-21.921	0.0036941	0.022167	-19.664	0.52312	0.012934	-21.921	-0.12942	0.02021	-19.79	0.92119	0.030539		-21.921	-0.14627	0.017754	-19.664	0.69657	0.015403	-21.921	-0.45753	0.019901	-19.664	0.64779	0.023067
-21.823	0.0054078	0.022178	-19.538	0.51943	0.012712	-21.823	-0.1214	0.020272	-19.664	0.9697	0.033214		-21.823	-0.14516	0.017772	-19.538	0.67579	0.014508	-21.823	-0.4579	0.019978	-19.538	0.64776	0.022172
-21.724	0.0055518	0.02219	-19.412	0.5227	0.012505	-21.724	-0.1186	0.020516	-19.538	0.98223	0.032683		-21.724	-0.14497	0.017774	-19.412	0.67975	0.014855	-21.724	-0.45811	0.020041	-19.412	0.64136	0.021647
-21.626	0.0065226	0.022169	-19.286	0.5306	0.01277	-21.626	-0.11766	0.020452	-19.412	0.92882	0.029697		-21.626	-0.14529	0.01779	-19.286	0.67622	0.014424	-21.626	-0.45831	0.020057	-19.286	0.64458	0.021741
-21.527	0.0064071	0.022146	-19.16	0.52071	0.013029	-21.527	-0.11479	0.020461	-19.286	0.8945	0.030471		-21.527	-0.1451	0.01779	-19.16	0.66119	0.01388	-21.527	-0.45945	0.020097	-19.16	0.63129	0.021152
-21.429	0.0055268	0.022106	-19.034	0.514	0.012458	-21.429	-0.11509	0.020688	-19.16	0.88021	0.029677		-21.429	-0.14585	0.017775	-19.034	0.65105	0.014496	-21.429	-0.45963	0.020109	-19.034	0.62997	0.021244
-21.33	0.0067538	0.0221	-18.908	0.52365	0.012281	-21.33	-0.11393	0.020895	-19.034	0.90957	0.030946		-21.33	-0.14636	0.017776	-18.908	0.66156	0.01487	-21.33	-0.46028	0.020123	-18.908	0.64812	0.021326
-21.232	0.0093811	0.022108	-18.782	0.51685	0.012017	-21.232	-0.11391	0.021084	-18.908	0.91276	0.030935		-21.232	-0.14708	0.017756	-18.782	0.68585	0.01586	-21.232	-0.45944	0.020128	-18.782	0.65702	0.021372
-21.133	0.01229	0.022089	-18.655	0.52741	0.013714	-21.133	-0.11109	0.021277	-18.782	0.92684	0.033877		-21.133	-0.14725	0.017772	-18.655	0.69504	0.0158	-21.133	-0.46	0.020075	-18.655	0.65152	0.021218
-21.034	0.014586	0.022064	-18.529	0.52824	0.013346	-21.034	-0.11525	0.021625	-18.655	0.92487	0.032576		-21.034	-0.14769	0.017794	-18.529	0.67915	0.014953	-21.034	-0.46121	0.020058	-18.529	0.65975	0.021802
-20.936	0.0179	0.022007	-18.403	0.53055	0.012832	-20.936	-0.11266	0.021743	-18.529	0.92698	0.032378		-20.936	-0.14833	0.0178	-18.403	0.67649	0.015068	-20.936	-0.46269	0.020018	-18.403	0.6715	0.023449
-20.837	0.020558	0.021947	-18.277	0.53129	0.012954	-20.837	-0.11351	0.021726	-18.403	0.94988	0.031642		-20.837	-0.14951	0.01779	-18.277	0.67897	0.014689	-20.837	-0.46238	0.019966	-18.277	0.65984	0.021889
-20.739	0.023954	0.021941	-18.151	0.53182	0.013079	-20.739	-0.11207	0.021697	-18.277	0.92874	0.030938		-20.739	-0.15008	0.017782	-18.151	0.69083	0.014762	-20.739	-0.46203	0.019917	-18.151	0.67786	0.022452
-20.64	0.026154	0.021944	-18.025	0.5427	0.013078	-20.64	-0.11258	0.021722	-18.151	0.93142	0.029625		-20.64	-0.15023	0.017748	-18.025	0.69837	0.015719	-20.64	-0.46223	0.019902	-18.025	0.69068	0.023352
-20.542	0.028384	0.021949	-17.899	0.54327	0.013272	-20.542	-0.1164	0.021844	-18.025	0.92893	0.029122		-20.542	-0.15061	0.017708	-17.899	0.6941	0.015432	-20.542	-0.46152	0.019864	-17.899	0.6939	0.022921
-20.443	0.030932	0.021985	-17.773	0.54844	0.013754	-20.443	-0.11278	0.021844	-17.899	0.89636	0.028063		-20.443	-0.15038	0.017683	-17.773	0.67734	0.015073	-20.443	-0.46226	0.019881	-17.773	0.67846	0.02284
-20.345	0.031059	0.022021	-17.647	0.54922	0.013814	-20.345	-0.11411	0.021751	-17.773	0.90301	0.030014		-20.345	-0.15073	0.017635	-17.647	0.66266	0.014474	-20.345	-0.45981	0.019862	-17.647	0.66384	0.022282
-20.246	0.031427	0.022042	-17.521	0.54547	0.013599	-20.246	-0.11566	0.021666	-17.647	0.91934	0.030789		-20.246	-0.15171	0.017604	-17.521	0.68515	0.014554	-20.246	-0.46058	0.019871	-17.521	0.66631	0.021656
-20.148	0.031942	0.022059	-17.395	0.52744	0.012704	-20.148	-0.11567	0.02141	-17.521	0.94881	0.035412		-20.148	-0.15229	0.017555	-17.395	0.68846	0.014938	-20.148	-0.45869	0.019882	-17.395	0.66307	0.021959
-20.049	0.030214	0.022067	-17.269	0.51935	0.012123	-20.049	-0.11265	0.021186	-17.395	0.93764	0.03551		-20.049	-0.15277	0.01749	-17.269	0.67777	0.014782	-20.049	-0.45711	0.019918	-17.269	0.66645	0.02315
-19.951	0.0289	0.022086	-17.143	0.51577	0.011891	-19.951	-0.11512	0.021099	-17.269	0.8848	0.030653		-19.951	-0.15254	0.01746	-17.143	0.67924	0.014979	-19.951	-0.45564	0.019913	-17.143	0.66888	0.022167
-19.852	0.026733	0.022098	-17.017	0.51294	0.01218	-19.852	-0.11582	0.021104	-17.143	0.88447	0.030019		-19.852	-0.15303	0.017435	-17.017	0.68055	0.0146	-19.852	-0.45476	0.019926	-17.017	0.66505	0.022191
-19.754	0.025642	0.022088	-16.891	0.52956	0.012437	-19.754	-0.11658	0.021107	-17.017	0.88782	0.028096		-19.754	-0.15324	0.017402	-16.891	0.67986	0.014538	-19.754	-0.45362	0.019978	-16.891	0.68528	0.023976
-19.655	0.025197	0.022083	-16.765	0.53361	0.012531	-19.655	-0.11522	0.021208	-16.891	0.89146	0.029069		-19.655	-0.15316	0.017397	-16.765	0.68941	0.015799	-19.655	-0.45315	0.019982	-16.765	0.68174	0.024395
-19.557	0.025306	0.022059	-16.639	0.53295	0.013731	-19.557	-0.10627	0.021188	-16.765	0.8946	0.031036		-19.557	-0.15279	0.017408	-16.639	0.67685	0.015702	-19.557	-0.45294	0.019999	-16.639	0.65769	0.022179
-19.458	0.026225	0.022051	-16.513	0.52806	0.013334	-19.458	-0.10373	0.020987	-16.639	0.85099	0.02833		-19.458	-0.1529	0.017408	-16.513	0.67445	0.015126	-19.458	-0.45159	0.020012	-16.513	0.66506	0.022417
-19.36	0.026951	0.021995	-16.387	0.53352	0.012456	-19.36	-0.1036	0.020935	-16.513	0.85402	0.028728		-19.36	-0.15228	0.017432	-16.387	0.67169	0.014184	-19.36	-0.45088	0.020003	-16.387	0.65999	0.022901
-19.261	0.02723	0.021948	-16.261	0.53321	0.012398	-19.261	-0.099339	0.020913	-16.387	0.88213	0.029234		-19.261	-0.15086	0.017445	-16.261	0.67272	0.014914	-19.261	-0.45223	0.019991	-16.261	0.65059	0.021806
-19.163	0.025784	0.021862	-16.134	0.52922	0.012144	-19.163	-0.09691	0.021094	-16.261	0.91441	0.029922		-19.163	-0.15088	0.017477	-16.134	0.67534	0.014931	-19.163	-0.45419	0.020014	-16.134	0.68052	0.02435
-19.064	0.02682	0.021771	-16.008	0.52138	0.0122	-19.064	-0.094873	0.021206	-16.134	0.92977	0.032347		-19.064	-0.15027	0.017515	-16.008	0.67219	0.014402	-19.064	-0.45601	0.019991	-16.008	0.68948	0.024228
-18.966	0.028658	0.021739	-15.882	0.52885	0.012434	-18.966	-0.092516	0.021267	-16.008	0.90591	0.030267		-18.966	-0.15002	0.017534	-15.882	0.6769	0.014711	-18.966	-0.45757	0.020017	-15.882	0.67362	0.022049
-18.867	0.02976	0.021681	-15.756	0.53646	0.012668	-18.867	-0.091997	0.021238	-15.882	0.90438	0.031947		-18.867	-0.14944	0.017555	-15.756	0.70254	0.01521	-18.867	-0.45917	0.020019	-15.756	0.675	0.023041
-18.768	0.029075	0.021622	-15.63	0.53644	0.012781	-18.768	-0.093752	0.021315	-15.756	0.89407	0.030942		-18.768	-0.14843	0.017574	-15.63	0.70773	0.015868	-18.768	-0.4592	0.019958	-15.63	0.67033	0.022649
-18.67	0.028752	0.021557	-15.504	0.54312	0.012525	-18.67	-0.092098	0.021253	-15.63	0.91956	0.03053		-18.67	-0.14831	0.017584	-15.504	0.6832	0.014748	-18.67	-0.4606	0.019923	-15.504	0.64652	0.020763
-18.571	0.030422	0.021534	-15.378	0.55158	0.013314	-18.571	-0.096636	0.021214	-15.504	0.95172	0.032997		-18.571	-0.14814	0.017578	-15.378	0.68319	0.0148	-18.571	-0.45965	0.019945	-15.378	0.64916	0.021724
-18.473	0.030515	0.021489	-15.252	0.54335	0.013031	-18.473	-0.10062	0.021245	-15.378	0.97472	0.033752		-18.473	-0.14838	0.017578	-15.252	0.67667	0.014263	-18.473	-0.46046	0.01992	-15.252	0.65984	0.023131
-18.374	0.031198	0.021483	-15.126	0.53188	0.012112	-18.374	-0.10074	0.021406	-15.252	0.9455	0.031738		-18.374	-0.14815	0.017562	-15.126	0.69352	0.014901	-18.374	-0.46066	0.019939	-15.126	0.64235	0.021294
-18.276	0.032145	0.021485	-15	0.53795	0.01282	-18.276	-0.1032	0.021129	-15.126	0.91591	0.029435		-18.276	-0.14836	0.017552	-15	0.69983	0.015438	-18.276	-0.4612	0.019945	-15	0.6476	0.020899
-18.177	0.033379	0.021508	-14.874	0.53371	0.012635	-18.177	-0.10428	0.020933	-15	0.89383	0.030351		-18.177	-0.14775	0.017527	-14.874	0.70558	0.016331	-18.177	-0.46019	0.019895	-14.874	0.66783	0.02114
-18.079	0.034451	0.021547	-14.748	0.52264	0.012497	-18.079	-0.10465	0.020792	-14.874	0.91283	0.032342		-18.079	-0.14754	0.017504	-14.748	0.71036	0.01594	-18.079	-0.45986	0.019912	-14.748	0.67365	0.023145
-17.98	0.034154	0.021555	-14.622	0.53278	0.012241	-17.98	-0.10554	0.020627	-14.748	0.92394	0.03298		-17.98	-0.14776	0.017487	-14.622	0.70935	0.015182	-17.98	-0.45891	0.019883	-14.622	0.68648	0.024377
-17.882	0.034644	0.02159	-14.496	0.54556	0.012569	-17.882	-0.1019	0.02058	-14.622	0.91714	0.033539		-17.882	-0.14723	0.017475	-14.496	0.71939	0.015462	-17.882	-0.45968	0.019908	-14.496	0.69138	0.024119
-17.783	0.035583	0.021636	-14.37	0.55445	0.012713	-17.783	-0.098087	0.020477	-14.496	0.92236	0.032525		-17.783	-0.14782	0.017462	-14.37	0.71477	0.015475	-17.783	-0.46199	0.01988	-14.37	0.68196	0.022659
-17.685	0.036572	0.021675	-14.244	0.55251	0.01291	-17.685	-0.095159	0.020484	-14.37	0.9099	0.031784		-17.685	-0.14767	0.017446	-14.244	0.7006	0.015109	-17.685	-0.46257	0.019858	-14.244	0.68518	0.022615
-17.586	0.035705	0.021677	-14.118	0.52688	0.012039	-17.586	-0.095283	0.020539	-14.244	0.94048	0.031077		-17.586	-0.14731	0.01744	-14.118	0.68967	0.014899	-17.586	-0.463	0.01979	-14.118	0.6998	0.023676
-17.488	0.034988	0.021706	-13.992	0.54412	0.012783	-17.488	-0.096899	0.020599	-14.118	0.95552	0.031932		-17.488	-0.14623	0.017446	-13.992	0.69832	0.014597	-17.488	-0.46446	0.019772	-13.992	0.71099	0.025326
-17.389	0.035047	0.021694	-13.866	0.56251	0.013368	-17.389	-0.096047	0.020517	-13.992	0.9669	0.032072		-17.389	-0.14574	0.017459	-13.866	0.70313	0.014456	-17.389	-0.46463	0.019729	-13.866	0.69991	0.024718
-17.291	0.034051	0.021703	-13.739	0.56669	0.01369	-17.291	-0.096688	0.020644	-13.866	0.96558	0.033328		-17.291	-0.14467	0.017439	-13.739	0.71825	0.014995	-17.291	-0.46578	0.019703	-13.739	0.71218	0.024857
-17.192	0.034604	0.021739	-13.613	0.5694	0.013663	-17.192	-0.099303	0.020653	-13.739	0.92254	0.029862		-17.192	-0.14338	0.017442	-13.613	0.73279	0.015654	-17.192	-0.46738	0.019741	-13.613	0.70864	0.024946
-17.094	0.035136	0.021753	-13.487	0.57199	0.01348	-17.094	-0.0997	0.020649	-13.613	0.93349	0.029837		-17.094	-0.14226	0.017415	-13.487	0.73059	0.015436	-17.094	-0.46619	0.019721	-13.487	0.68475	0.022779
-16.995	0.03445	0.02179	-13.361	0.55994	0.012664	-16.995	-0.10257	0.020628	-13.487	0.9552	0.032335		-16.995	-0.14099	0.017384	-13.361	0.68904	0.014682	-16.995	-0.46595	0.019721	-13.361	0.6638	0.02258
-16.897	0.033138	0.021778	-13.235	0.56621	0.013576	-16.897	-0.10581	0.020591	-13.361	0.97013	0.032295		-16.897	-0.13987	0.017368	-13.235	0.69373	0.015089	-16.897	-0.46576	0.019707	-13.235	0.70331	0.025149
-16.798	0.033559	0.021757	-13.109	0.57182	0.013749	-16.798	-0.10706	0.020705	-13.235	0.96773	0.032965		-16.798	-0.13842	0.01735	-13.109	0.71901	0.015967	-16.798	-0.46407	0.019724	-13.109	0.70053	0.023475
-16.7	0.035189	0.021702	-12.983	0.55455	0.012691	-16.7	-0.10885	0.020719	-13.109	0.94442	0.030245		-16.7	-0.13759	0.017355	-12.983	0.7203	0.015552	-16.7	-0.46252	0.019701	-12.983	0.69779	0.023092
-16.601	0.036039	0.021683	-12.857	0.5456	0.012664	-16.601	-0.10771	0.020648	-12.983	0.96346	0.033208		-16.601	-0.13596	0.017339	-12.857	0.73019	0.016028	-16.601	-0.46232	0.019751	-12.857	0.69401	0.023581
-16.502	0.038676	0.021619	-12.731	0.56144	0.013272	-16.502	-0.10456	0.020603	-12.857	0.96887	0.035304		-16.502	-0.13483	0.017316	-12.731	0.74929	0.0173	-16.502	-0.46126	0.019779	-12.731	0.71664	0.02423
-16.404	0.039811	0.021613	-12.605	0.56012	0.01335	-16.404	-0.10436	0.02069	-12.731	0.95913	0.033818		-16.404	-0.13376	0.017306	-12.605	0.75816	0.016617	-16.404	-0.46157	0.019775	-12.605	0.71564	0.024738
-16.305	0.041961	0.021558	-12.479	0.55154	0.012619	-16.305	-0.10331	0.02067	-12.605	0.92912	0.032022		-16.305	-0.13254	0.017309	-12.479	0.72721	0.015507	-16.305	-0.4598	0.019789	-12.479	0.69848	0.023741
-16.207	0.04274	0.02151	-12.353	0.53821	0.012443	-16.207	-0.099017	0.020778	-12.479	0.88762	0.030053		-16.207	-0.13163	0.017292	-12.353	0.71007	0.01461	-16.207	-0.4583	0.01981	-12.353	0.68309	0.02321
-16.108	0.044158	0.021483	-12.227	0.55347	0.013215	-16.108	-0.094848	0.020958	-12.353	0.89253	0.030442		-16.108	-0.13022	0.01731	-12.227	0.71094	0.015671	-16.108	-0.45966	0.019823	-12.227	0.67331	0.023409
-16.01	0.048157	0.021434	-12.101	0.56138	0.01382	-16.01	-0.095375	0.021092	-12.227	0.91738	0.032015		-16.01	-0.13017	0.0173	-12.101	0.71873	0.016929	-16.01	-0.45965	0.019832	-12.101	0.68913	0.023133
-15.911	0.052584	0.021404	-11.975	0.55111	0.013166	-15.911	-0.094625	0.021171	-12.101	0.91095	0.030021		-15.911	-0.12856	0.017299	-11.975	0.73292	0.016094	-15.911	-0.46	0.019802	-11.975	0.68691	0.022531
-15.813	0.055809	0.021343	-11.849	0.57363	0.013284	-15.813	-0.095881	0.021172	-11.975	0.91578	0.028429		-15.813	-0.12773	0.017299	-11.849	0.75189	0.016284	-15.813	-0.46066	0.019776	-11.849	0.68867	0.024196
-15.714	0.057579	0.021314	-11.723	0.56294	0.013263	-15.714	-0.096783	0.02111	-11.849	0.91558	0.028084		-15.714	-0.12612	0.017279	-11.723	0.7499	0.016794	-15.714	-0.46199	0.019793	-11.723	0.6913	0.024042
-15.616	0.061049	0.021301	-11.597	0.54178	0.012396	-15.616	-0.099197	0.021159	-11.723	0.9281	0.029376		-15.616	-0.12526	0.01726	-11.597	0.73339	0.015419	-15.616	-0.4637	0.019766	-11.597	0.68511	0.024026
-15.517	0.064489	0.021297	-11.471	0.56003	0.013081	-15.517	-0.098108	0.021253	-11.597	0.93134	0.029331		-15.517	-0.12444	0.017256	-11.471	0.73645	0.015966	-15.517	-0.46549	0.019758	-11.471	0.67937	0.0234
-15.419	0.068127	0.021303	-11.345	0.57566	0.013627	-15.419	-0.095813	0.021158	-11.471	0.96469	0.032143		-15.419	-0.12292	0.017264	-11.345	0.74738	0.016756	-15.419	-0.4653	0.01975	-11.345	0.67954	0.022063
-15.32	0.071824	0.021312	-11.218	0.55568	0.012917	-15.32	-0.094076	0.021332	-11.345	0.96417	0.033218		-15.32	-0.12215	0.017264	-11.218	0.76695	0.016659	-15.32	-0.46595	0.019738	-11.218	0.67856	0.02323
-15.222	0.076773	0.021326	-11.092	0.55529	0.012555	-15.222	-0.094008	0.021213	-11.218	0.95054	0.032977		-15.222	-0.12054	0.017275	-11.092	0.76662	0.017063	-15.222	-0.46603	0.019733	-11.092	0.6651	0.022318
-15.123	0.08043	0.021348	-10.966	0.56311	0.013364	-15.123	-0.096271	0.021159	-11.092	0.96988	0.033866		-15.123	-0.12003	0.017268	-10.966	0.74169	0.017302	-15.123	-0.46632	0.019716	-10.966	0.66607	0.02075
-15.025	0.084323	0.021363	-10.84	0.57044	0.01344	-15.025	-0.094444	0.021067	-10.966	0.92269	0.030512		-15.025	-0.11788	0.017263	-10.84	0.73353	0.0161	-15.025	-0.46692	0.019704	-10.84	0.69918	0.0218
-14.926	0.086481	0.021379	-10.714	0.57646	0.013968	-14.926	-0.092247	0.021018	-10.84	0.9198	0.027498		-14.926	-0.11676	0.017252	-10.714	0.7263	0.015093	-14.926	-0.46562	0.019732	-10.714	0.71406	0.023757
-14.828	0.087796	0.021416	-10.588	0.56342	0.012781	-14.828	-0.09342	0.020978	-10.714	0.9485	0.028999		-14.828	-0.11533	0.017243	-10.588	0.72426	0.014789	-14.828	-0.4656	0.019784	-10.588	0.70713	0.023522
-14.729	0.090557	0.021422	-10.462	0.5559	0.013177	-14.729	-0.094636	0.020986	-10.588	0.93742	0.030174		-14.729	-0.11373	0.017226	-10.462	0.7365	0.015752	-14.729	-0.46495	0.019762	-10.462	0.69115	0.022747
-14.631	0.092362	0.021419	-10.336	0.55808	0.013034	-14.631	-0.094829	0.021063	-10.462	0.9336	0.031148		-14.631	-0.11241	0.017225	-10.336	0.7264	0.015459	-14.631	-0.46355	0.019821	-10.336	0.68132	0.021978
-14.532	0.09304	0.021412	-10.21	0.57587	0.013467	-14.532	-0.096629	0.021048	-10.336	0.97525	0.034154		-14.532	-0.1108	0.017223	-10.21	0.7317	0.015542	-14.532	-0.46128	0.019825	-10.21	0.67998	0.022003
-14.433	0.091852	0.021362	-10.084	0.57165	0.012945	-14.433	-0.10074	0.021049	-10.21	0.996	0.033937		-14.433	-0.10965	0.017223	-10.084	0.75368	0.016261	-14.433	-0.46205	0.019846	-10.084	0.67992	0.023034
-14.335	0.091075	0.021336	-9.958	0.56931	0.013045	-14.335	-0.10321	0.0209	-10.084	0.94955	0.031837		-14.335	-0.10792	0.017236	-9.958	0.75301	0.016333	-14.335	-0.46313	0.019871	-9.958	0.68634	0.024028
-14.236	0.089928	0.02131	-9.8319	0.57859	0.013501	-14.236	-0.10939	0.020865	-9.958	0.93859	0.033189		-14.236	-0.10678	0.01721	-9.8319	0.73663	0.015823	-14.236	-0.4623	0.01987	-9.8319	0.67785	0.022417
-14.138	0.089688	0.021254	-9.7059	0.56475	0.012942	-14.138	-0.1119	0.020786	-9.8319	0.95516	0.032782		-14.138	-0.10501	0.017182	-9.7059	0.73374	0.015845	-14.138	-0.46202	0.01988	-9.7059	0.68298	0.023302
-14.039	0.089006	0.02125	-9.5798	0.55902	0.013502	-14.039	-0.11282	0.020757	-9.7059	0.95301	0.033622		-14.039	-0.10389	0.017187	-9.5798	0.72534	0.015295	-14.039	-0.46013	0.019883	-9.5798	0.6766	0.024168
-13.941	0.087017	0.021217	-9.4538	0.57749	0.01408	-13.941	-0.11853	0.020646	-9.5798	0.94493	0.031419		-13.941	-0.10248	0.017199	-9.4538	0.74085	0.015383	-13.941	-0.46181	0.019868	-9.4538	0.68796	0.024551
-13.842	0.08636	0.021172	-9.3277	0.59231	0.014322	-13.842	-0.11996	0.02068	-9.4538	0.90907	0.029551		-13.842	-0.10069	0.017199	-9.3277	0.73913	0.015319	-13.842	-0.46254	0.019843	-9.3277	0.67794	0.022989
-13.744	0.085544	0.021147	-9.2017	0.57562	0.013398	-13.744	-0.12445	0.020541	-9.3277	0.88294	0.029101		-13.744	-0.098837	0.017222	-9.2017	0.72944	0.015236	-13.744	-0.46318	0.019844	-9.2017	0.66991	0.02252
-13.645	0.085131	0.02112	-9.0756	0.56238	0.012954	-13.645	-0.12171	0.020394	-9.2017	0.9368	0.031729		-13.645	-0.096738	0.017227	-9.0756	0.74968	0.016655	-13.645	-0.46386	0.01986	-9.0756	0.66817	0.022478
-13.547	0.086721	0.021114	-8.9496	0.55538	0.013781	-13.547	-0.11975	0.020452	-9.0756	0.98671	0.032427		-13.547	-0.094761	0.017245	-8.9496	0.7676	0.016978	-13.547	-0.46584	0.019884	-8.9496	0.64479	0.021688
-13.448	0.088976	0.021124	-8.8235	0.5579	0.012749	-13.448	-0.11929	0.020427	-8.9496	0.97114	0.031168		-13.448	-0.092637	0.017257	-8.8235	0.76478	0.016037	-13.448	-0.46622	0.019857	-8.8235	0.63633	0.02116
-13.35	0.092023	0.021072	-8.6975	0.56665	0.01321	-13.35	-0.11885	0.020376	-8.8235	0.94495	0.033846		-13.35	-0.090706	0.017254	-8.6975	0.7618	0.016046	-13.35	-0.46718	0.019894	-8.6975	0.66019	0.022275
-13.251	0.094842	0.021033	-8.5714	0.57516	0.013622	-13.251	-0.11667	0.020275	-8.6975	0.94556	0.031815		-13.251	-0.088614	0.017268	-8.5714	0.75154	0.015819	-13.251	-0.46841	0.019863	-8.5714	0.65975	0.021556
-13.153	0.098573	0.02102	-8.4454	0.5716	0.013858	-13.153	-0.11349	0.02025	-8.5714	0.90429	0.030555		-13.153	-0.086578	0.017283	-8.4454	0.73187	0.015704	-13.153	-0.46933	0.019873	-8.4454	0.66309	0.020664
-13.054	0.10183	0.021013	-8.3193	0.59418	0.013668	-13.054	-0.11594	0.020186	-8.4454	0.90595	0.03003		-13.054	-0.084485	0.017294	-8.3193	0.75381	0.016638	-13.054	-0.47089	0.019873	-8.3193	0.66573	0.02102
-12.956	0.10713	0.020991	-8.1933	0.58621	0.013546	-12.956	-0.11218	0.020163	-8.3193	0.93299	0.031466		-12.956	-0.082146	0.017289	-8.1933	0.76373	0.016843	-12.956	-0.47123	0.019932	-8.1933	0.67986	0.021861
-12.857	0.11329	0.020959	-8.0672	0.5897	0.013938	-12.857	-0.11041	0.020248	-8.1933	0.90514	0.030683		-12.857	-0.079447	0.017308	-8.0672	0.76422	0.016167	-12.857	-0.47084	0.019928	-8.0672	0.66849	0.023219
-12.759	0.11563	0.020901	-7.9412	0.58441	0.014056	-12.759	-0.10437	0.020336	-8.0672	0.89405	0.029363		-12.759	-0.077461	0.0173	-7.9412	0.77878	0.016182	-12.759	-0.47172	0.01996	-7.9412	0.64479	0.022107
-12.66	0.11887	0.02085	-7.8151	0.56803	0.012483	-12.66	-0.10364	0.020441	-7.9412	0.89358	0.029037		-12.66	-0.074322	0.017288	-7.8151	0.7688	0.015596	-12.66	-0.47241	0.019995	-7.8151	0.67043	0.021472
-12.562	0.11797	0.020774	-7.6891	0.56767	0.012506	-12.562	-0.10675	0.020415	-7.8151	0.90339	0.02844		-12.562	-0.072272	0.017306	-7.6891	0.77145	0.016513	-12.562	-0.47269	0.020014	-7.6891	0.68864	0.022155
-12.463	0.11833	0.020689	-7.563	0.57244	0.013481	-12.463	-0.10969	0.020415	-7.6891	0.93458	0.030021		-12.463	-0.069718	0.0173	-7.563	0.77053	0.016486	-12.463	-0.47261	0.020047	-7.563	0.67668	0.022148
-12.365	0.118	0.020628	-7.437	0.57109	0.013134	-12.365	-0.10807	0.020501	-7.563	0.93678	0.030179		-12.365	-0.068247	0.017311	-7.437	0.75376	0.01489	-12.365	-0.47179	0.020023	-7.437	0.7015	0.024589
-12.266	0.11877	0.020573	-7.3109	0.56501	0.013068	-12.266	-0.10511	0.020526	-7.437	0.9135	0.02965		-12.266	-0.066168	0.017312	-7.3109	0.7673	0.01529	-12.266	-0.47114	0.020028	-7.3109	0.70585	0.023673
-12.167	0.11763	0.020528	-7.1849	0.57112	0.013081	-12.167	-0.10344	0.020539	-7.3109	0.92048	0.02973		-12.167	-0.064388	0.017318	-7.1849	0.75945	0.015812	-12.167	-0.46979	0.020059	-7.1849	0.66765	0.021539
-12.069	0.11764	0.020428	-7.0588	0.57669	0.01343	-12.069	-0.10031	0.020731	-7.1849	0.96054	0.031599		-12.069	-0.062241	0.017316	-7.0588	0.74993	0.015033	-12.069	-0.46824	0.02005	-7.0588	0.64535	0.020922
-11.97	0.11509	0.020356	-6.9328	0.58008	0.013267	-11.97	-0.09926	0.020957	-7.0588	0.99617	0.032358		-11.97	-0.060051	0.017312	-6.9328	0.75493	0.015038	-11.97	-0.46823	0.019999	-6.9328	0.65557	0.021149
-11.872	0.11456	0.020344	-6.8067	0.57166	0.013239	-11.872	-0.095456	0.020982	-6.9328	0.96517	0.033296		-11.872	-0.057711	0.017315	-6.8067	0.76766	0.016781	-11.872	-0.4678	0.019989	-6.8067	0.68866	0.022286
-11.773	0.11388	0.020351	-6.6807	0.57145	0.013138	-11.773	-0.094875	0.021058	-6.8067	0.94102	0.032512		-11.773	-0.055148	0.017299	-6.6807	0.77523	0.016722	-11.773	-0.46737	0.019962	-6.6807	0.69122	0.02249
-11.675	0.11303	0.020318	-6.5546	0.56908	0.013463	-11.675	-0.097983	0.020952	-6.6807	0.93325	0.030636		-11.675	-0.053574	0.017291	-6.5546	0.76996	0.01614	-11.675	-0.46741	0.019949	-6.5546	0.70067	0.022923
-11.576	0.11464	0.020317	-6.4286	0.57419	0.013176	-11.576	-0.097355	0.02093	-6.5546	0.93347	0.030481		-11.576	-0.050695	0.017253	-6.4286	0.75917	0.015853	-11.576	-0.46589	0.019926	-6.4286	0.69605	0.023158
-11.478	0.11753	0.020288	-6.3025	0.58156	0.012864	-11.478	-0.092702	0.02094	-6.4286	0.93475	0.030616		-11.478	-0.048664	0.017244	-6.3025	0.76524	0.016499	-11.478	-0.46601	0.019919	-6.3025	0.69453	0.023686
-11.379	0.11997	0.020247	-6.1765	0.58572	0.013479	-11.379	-0.09419	0.020865	-6.3025	0.96188	0.032009		-11.379	-0.045577	0.017229	-6.1765	0.76998	0.016945	-11.379	-0.46675	0.019919	-6.1765	0.71006	0.02513
-11.281	0.1193	0.020251	-6.0504	0.57744	0.013056	-11.281	-0.097409	0.020776	-6.1765	0.97468	0.032359		-11.281	-0.042967	0.017225	-6.0504	0.78014	0.016551	-11.281	-0.46731	0.019971	-6.0504	0.68363	0.023501
-11.182	0.11908	0.020251	-5.9244	0.57538	0.012735	-11.182	-0.10131	0.020779	-6.0504	0.96484	0.031025		-11.182	-0.039715	0.017197	-5.9244	0.79848	0.016432	-11.182	-0.46812	0.019928	-5.9244	0.66581	0.022079
-11.084	0.11947	0.020247	-5.7983	0.58254	0.01327	-11.084	-0.1058	0.020722	-5.9244	0.95215	0.03057		-11.084	-0.03618	0.017196	-5.7983	0.79231	0.016268	-11.084	-0.46979	0.01991	-5.7983	0.65534	0.021833
-10.985	0.12087	0.020265	-5.6723	0.58754	0.013268	-10.985	-0.10628	0.020662	-5.7983	0.94308	0.029382		-10.985	-0.033607	0.017169	-5.6723	0.77308	0.015595	-10.985	-0.46983	0.019908	-5.6723	0.6513	0.022128
-10.887	0.12208	0.020266	-5.5462	0.58938	0.013482	-10.887	-0.1098	0.02079	-5.6723	0.94129	0.032146		-10.887	-0.030754	0.01715	-5.5462	0.7904	0.016479	-10.887	-0.47007	0.019949	-5.5462	0.67309	0.022496
-10.788	0.12495	0.020239	-5.4202	0.59772	0.013576	-10.788	-0.11646	0.020805	-5.5462	0.95156	0.033405		-10.788	-0.029066	0.017123	-5.4202	0.80382	0.016927	-10.788	-0.4691	0.019958	-5.4202	0.67543	0.022492
-10.69	0.12797	0.020254	-5.2941	0.59624	0.013712	-10.69	-0.11455	0.020879	-5.4202	0.92147	0.031623		-10.69	-0.026875	0.017111	-5.2941	0.80007	0.017215	-10.69	-0.46768	0.019983	-5.2941	0.6829	0.022792
-10.591	0.13155	0.020248	-5.1681	0.58291	0.013284	-10.591	-0.11794	0.020883	-5.2941	0.90864	0.029939		-10.591	-0.024087	0.017111	-5.1681	0.80348	0.017781	-10.591	-0.46843	0.02002	-5.1681	0.67866	0.022775
-10.493	0.13482	0.020257	-5.042	0.56914	0.012928	-10.493	-0.12252	0.020882	-5.1681	0.90022	0.028088		-10.493	-0.021102	0.01712	-5.042	0.80694	0.017528	-10.493	-0.46877	0.020035	-5.042	0.68466	0.02301
-10.394	0.13675	0.020305	-4.916	0.57309	0.012846	-10.394	-0.12295	0.020794	-5.042	0.90422	0.02844		-10.394	-0.01745	0.01714	-4.916	0.80091	0.016655	-10.394	-0.46752	0.020024	-4.916	0.67664	0.021645
-10.296	0.1404	0.020299	-4.7899	0.57624	0.013041	-10.296	-0.12098	0.020912	-4.916	0.88231	0.029956		-10.296	-0.013842	0.01714	-4.7899	0.79426	0.016671	-10.296	-0.46707	0.020017	-4.7899	0.6593	0.021993
-10.197	0.1454	0.020306	-4.6639	0.58308	0.012705	-10.197	-0.119	0.021052	-4.7899	0.88442	0.029291		-10.197	-0.010682	0.01715	-4.6639	0.78895	0.016167	-10.197	-0.46586	0.019993	-4.6639	0.65364	0.022563
-10.099	0.14904	0.020309	-4.5378	0.58227	0.012919	-10.099	-0.11993	0.02091	-4.6639	0.89762	0.029105		-10.099	-0.007906	0.017133	-4.5378	0.79516	0.01553	-10.099	-0.46423	0.01998	-4.5378	0.66214	0.021956
-10	0.15263	0.020329	-4.4118	0.58911	0.012848	-10	-0.12121	0.020805	-4.5378	0.90006	0.030385		-10	-0.0047422	0.017131	-4.4118	0.79486	0.01595	-10	-0.46382	0.019955	-4.4118	0.67059	0.021631
-9.9015	0.15479	0.020317	-4.2857	0.58979	0.013991	-9.9015	-0.11795	0.020585	-4.4118	0.94005	0.031177		-9.9015	-0.0017693	0.017115	-4.2857	0.77772	0.016364	-9.9015	-0.46428	0.019922	-4.2857	0.6801	0.023547
-9.803	0.15663	0.020327	-4.1597	0.59879	0.014226	-9.803	-0.11317	0.020564	-4.2857	0.90836	0.029117		-9.803	0.0010988	0.017109	-4.1597	0.77624	0.015707	-9.803	-0.46433	0.019899	-4.1597	0.66832	0.024439
-9.7044	0.15857	0.020296	-4.0336	0.60693	0.014415	-9.7044	-0.1171	0.020577	-4.1597	0.86705	0.025898		-9.7044	0.0050609	0.017083	-4.0336	0.8057	0.016783	-9.7044	-0.46524	0.019865	-4.0336	0.63981	0.02194
-9.6059	0.1594	0.020283	-3.9076	0.59075	0.01335	-9.6059	-0.1167	0.020736	-4.0336	0.92175	0.028432		-9.6059	0.0088458	0.017033	-3.9076	0.81197	0.018317	-9.6059	-0.46451	0.019789	-3.9076	0.64823	0.022446
-9.5074	0.16116	0.020337	-3.7815	0.58196	0.013435	-9.5074	-0.11489	0.020828	-3.9076	0.94158	0.029793		-9.5074	0.012942	0.016991	-3.7815	0.82921	0.018241	-9.5074	-0.46372	0.019776	-3.7815	0.65479	0.022943
-9.4089	0.16484	0.020369	-3.6555	0.57666	0.013641	-9.4089	-0.1156	0.020926	-3.7815	0.95224	0.030061		-9.4089	0.015697	0.016935	-3.6555	0.84034	0.01791	-9.4089	-0.46463	0.019744	-3.6555	0.63197	0.019823
-9.3103	0.16684	0.020417	-3.5294	0.57259	0.013318	-9.3103	-0.11576	0.020857	-3.6555	0.95395	0.03143		-9.3103	0.018902	0.01687	-3.5294	0.81633	0.017128	-9.3103	-0.46465	0.01967	-3.5294	0.64985	0.022367
-9.2118	0.16865	0.020417	-3.4034	0.58569	0.013472	-9.2118	-0.11378	0.020907	-3.5294	0.92848	0.030433		-9.2118	0.022583	0.016822	-3.4034	0.80267	0.016855	-9.2118	-0.46614	0.019633	-3.4034	0.66389	0.02487
-9.1133	0.17062	0.020421	-3.2773	0.58624	0.013725	-9.1133	-0.11254	0.020987	-3.4034	0.91183	0.031159		-9.1133	0.026139	0.016781	-3.2773	0.81293	0.017189	-9.1133	-0.46802	0.0196	-3.2773	0.66236	0.024475
-9.0148	0.17249	0.020435	-3.1513	0.58946	0.013637	-9.0148	-0.11072	0.021084	-3.2773	0.92629	0.031399		-9.0148	0.029999	0.016742	-3.1513	0.82936	0.017106	-9.0148	-0.46966	0.019563	-3.1513	0.63687	0.023713
-8.9163	0.17721	0.020504	-3.0252	0.58021	0.012829	-8.9163	-0.11304	0.021218	-3.1513	0.99899	0.035869		-8.9163	0.033796	0.01673	-3.0252	0.81429	0.017045	-8.9163	-0.47086	0.019563	-3.0252	0.64882	0.023652
-8.8177	0.18171	0.020547	-2.8992	0.58141	0.012801	-8.8177	-0.11435	0.021289	-3.0252	1.0047	0.034859		-8.8177	0.038453	0.016703	-2.8992	0.80798	0.016915	-8.8177	-0.47141	0.019524	-2.8992	0.65649	0.024186
-8.7192	0.18616	0.020575	-2.7731	0.57714	0.013165	-8.7192	-0.11691	0.02133	-2.8992	0.93494	0.031125		-8.7192	0.04155	0.016671	-2.7731	0.8166	0.016547	-8.7192	-0.4723	0.019512	-2.7731	0.62373	0.023106
-8.6207	0.19116	0.02062	-2.6471	0.59223	0.013489	-8.6207	-0.11424	0.021342	-2.7731	0.95166	0.031461		-8.6207	0.043849	0.016674	-2.6471	0.82888	0.016592	-8.6207	-0.47406	0.019524	-2.6471	0.59647	0.020316
-8.5222	0.19508	0.02065	-2.521	0.60507	0.013822	-8.5222	-0.11531	0.021504	-2.6471	0.97379	0.032334		-8.5222	0.045953	0.016677	-2.521	0.84207	0.016508	-8.5222	-0.47498	0.019502	-2.521	0.60583	0.021786
-8.4236	0.19889	0.020649	-2.395	0.60025	0.013415	-8.4236	-0.11518	0.021671	-2.521	0.98374	0.032279		-8.4236	0.048293	0.016668	-2.395	0.85454	0.017539	-8.4236	-0.4771	0.01954	-2.395	0.62369	0.021794
-8.3251	0.20259	0.020643	-2.2689	0.59309	0.013287	-8.3251	-0.1207	0.021633	-2.395	0.97732	0.032904		-8.3251	0.050637	0.016679	-2.2689	0.84212	0.017554	-8.3251	-0.47792	0.019572	-2.2689	0.64352	0.023234
-8.2266	0.20592	0.020646	-2.1429	0.60553	0.013339	-8.2266	-0.1217	0.021602	-2.2689	0.95636	0.032775		-8.2266	0.052899	0.016684	-2.1429	0.84767	0.017572	-8.2266	-0.47862	0.019497	-2.1429	0.61653	0.022688
-8.1281	0.21	0.020636	-2.0168	0.61808	0.013359	-8.1281	-0.121	0.021676	-2.1429	0.93974	0.031029		-8.1281	0.055976	0.0167	-2.0168	0.85418	0.016903	-8.1281	-0.47889	0.019503	-2.0168	0.60613	0.02025
-8.0296	0.21509	0.020652	-1.8908	0.64084	0.014537	-8.0296	-0.12305	0.021854	-2.0168	0.90168	0.029052		-8.0296	0.058328	0.016704	-1.8908	0.83978	0.016559	-8.0296	-0.47738	0.019525	-1.8908	0.62686	0.021013
-7.931	0.2171	0.020641	-1.7647	0.63887	0.014335	-7.931	-0.12179	0.02184	-1.8908	0.96477	0.033046		-7.931	0.060561	0.016706	-1.7647	0.84499	0.016904	-7.931	-0.47741	0.019497	-1.7647	0.64959	0.024066
-7.8325	0.21853	0.020643	-1.6387	0.62428	0.014489	-7.8325	-0.12284	0.021945	-1.7647	0.99208	0.036018		-7.8325	0.062332	0.016711	-1.6387	0.86296	0.017536	-7.8325	-0.47916	0.019535	-1.6387	0.66593	0.023922
-7.734	0.21869	0.020669	-1.5126	0.6162	0.014495	-7.734	-0.11856	0.022119	-1.6387	1.0146	0.036409		-7.734	0.064875	0.016738	-1.5126	0.86024	0.018073	-7.734	-0.47888	0.019602	-1.5126	0.67614	0.022711
-7.6355	0.21976	0.020647	-1.3866	0.61518	0.014264	-7.6355	-0.12211	0.022246	-1.5126	0.99984	0.035227		-7.6355	0.067563	0.016741	-1.3866	0.85213	0.017455	-7.6355	-0.47961	0.019598	-1.3866	0.69914	0.023915
-7.5369	0.22051	0.020614	-1.2605	0.61746	0.013682	-7.5369	-0.12151	0.022124	-1.3866	0.96973	0.036571		-7.5369	0.069483	0.016745	-1.2605	0.83746	0.016917	-7.5369	-0.48094	0.019561	-1.2605	0.7136	0.024176
-7.4384	0.2212	0.020615	-1.1345	0.63346	0.014049	-7.4384	-0.12121	0.022136	-1.2605	0.96252	0.035848		-7.4384	0.071844	0.016746	-1.1345	0.83146	0.017164	-7.4384	-0.48178	0.019565	-1.1345	0.74777	0.024952
-7.3399	0.22193	0.020644	-1.0084	0.62304	0.014332	-7.3399	-0.11834	0.022131	-1.1345	0.97585	0.032481		-7.3399	0.073484	0.01673	-1.0084	0.82934	0.017321	-7.3399	-0.48262	0.019578	-1.0084	0.76491	0.026712
-7.2414	0.22343	0.020654	-0.88235	0.61229	0.013389	-7.2414	-0.11833	0.022059	-1.0084	1.006	0.033528		-7.2414	0.075096	0.016733	-0.88235	0.84626	0.017484	-7.2414	-0.48176	0.019657	-0.88235	0.75536	0.024517
-7.1429	0.22602	0.02068	-0.7563	0.62612	0.013953	-7.1429	-0.12061	0.021974	-0.88235	1.0282	0.03345		-7.1429	0.076377	0.016735	-0.7563	0.86295	0.017949	-7.1429	-0.48257	0.019702	-0.7563	0.77053	0.023916
-7.0443	0.22809	0.020661	-0.63025	0.66273	0.015074	-7.0443	-0.11948	0.021881	-0.7563	1.0325	0.032988		-7.0443	0.077031	0.016714	-0.63025	0.86833	0.01776	-7.0443	-0.4842	0.019725	-0.63025	0.8448	0.026143
-6.9458	0.22946	0.020618	-0.5042	0.65186	0.014387	-6.9458	-0.11723	0.021851	-0.63025	1.0148	0.033617		-6.9458	0.077677	0.016688	-0.5042	0.86023	0.01641	-6.9458	-0.48516	0.019799	-0.5042	0.90407	0.027701
-6.8473	0.2307	0.020564	-0.37815	0.60777	0.012326	-6.8473	-0.11928	0.021681	-0.5042	0.99167	0.031317		-6.8473	0.078858	0.016672	-0.37815	0.79449	0.01457	-6.8473	-0.48488	0.019804	-0.37815	0.83677	0.022409
-6.7488	0.23219	0.020523	-0.2521	0.61468	0.011551	-6.7488	-0.12374	0.021465	-0.37815	0.89503	0.025488		-6.7488	0.080632	0.016645	-0.2521	0.75267	0.012525	-6.7488	-0.48632	0.019823	-0.2521	0.8026	0.019331
-6.6502	0.23561	0.020486	-0.12605	0.84318	0.012705	-6.6502	-0.12104	0.021379	-0.2521	0.87781	0.022399		-6.6502	0.082529	0.016633	-0.12605	1.014	0.013597	-6.6502	-0.48677	0.019866	-0.12605	1.1689	0.021296
-6.5517	0.23918	0.020463	0	1.558	0.017014	-6.5517	-0.12104	0.021415	-0.12605	1.2664	0.025599		-6.5517	0.083475	0.016611	0	1.8354	0.017798	-6.5517	-0.48706	0.019955	0	2.0835	0.022259
-6.4532	0.24256	0.020432	0.12605	2.1386	0.017148	-6.4532	-0.12316	0.021264	0	2.3162	0.028629		-6.4532	0.084519	0.016614	0.12605	2.3588	0.020339	-6.4532	-0.48604	0.019969	0.12605	2.6611	0.03375
-6.3547	0.24546	0.020384	0.2521	1.8073	0.02436	-6.3547	-0.12154	0.021116	0.12605	2.9438	0.039004		-6.3547	0.086182	0.016625	0.2521	1.8662	0.025775	-6.3547	-0.4863	0.019975	0.2521	1.9898	0.039214
-6.2562	0.2473	0.020343	0.37815	1.1228	0.023795	-6.2562	-0.12295	0.021084	0.2521	2.1488	0.044166		-6.2562	0.08754	0.016604	0.37815	1.1965	0.022447	-6.2562	-0.48564	0.01997	0.37815	1.2093	0.032304
-6.1576	0.24808	0.020315	0.5042	0.78774	0.017855	-6.1576	-0.11915	0.020972	0.37815	1.3063	0.039463		-6.1576	0.08898	0.016602	0.5042	0.94754	0.018688	-6.1576	-0.48633	0.020015	0.5042	1.0284	0.028569
-6.0591	0.24744	0.020247	0.63025	0.69678	0.015405	-6.0591	-0.11942	0.020913	0.5042	1.0914	0.035591		-6.0591	0.091296	0.016602	0.63025	0.86695	0.017099	-6.0591	-0.4858	0.02005	0.63025	0.96359	0.027364
-5.9606	0.25056	0.020201	0.7563	0.64733	0.014004	-5.9606	-0.12135	0.020881	0.63025	1.0588	0.033904		-5.9606	0.093618	0.016583	0.7563	0.83166	0.015875	-5.9606	-0.48528	0.020048	0.7563	0.90579	0.025632
-5.8621	0.25204	0.020195	0.88235	0.63827	0.013848	-5.8621	-0.11812	0.020843	0.7563	1.0453	0.033038		-5.8621	0.096438	0.01656	0.88235	0.84436	0.015838	-5.8621	-0.4845	0.01999	0.88235	0.86828	0.02561
-5.7635	0.25377	0.0202	1.0084	0.62318	0.013208	-5.7635	-0.11019	0.020985	0.88235	1.0054	0.030197		-5.7635	0.098722	0.016537	1.0084	0.83338	0.016864	-5.7635	-0.48388	0.019949	1.0084	0.83429	0.024851
-5.665	0.25423	0.02016	1.1345	0.6159	0.013347	-5.665	-0.10923	0.02093	1.0084	1.03	0.032043		-5.665	0.10156	0.016522	1.1345	0.83133	0.01739	-5.665	-0.48327	0.019928	1.1345	0.80039	0.023821
-5.5665	0.25273	0.020151	1.2605	0.62203	0.014651	-5.5665	-0.10592	0.020802	1.1345	1.0323	0.034203		-5.5665	0.10606	0.016511	1.2605	0.82233	0.016825	-5.5665	-0.48238	0.019875	1.2605	0.80427	0.024831
-5.468	0.25258	0.020077	1.3866	0.62123	0.014717	-5.468	-0.1044	0.020716	1.2605	0.9703	0.031785		-5.468	0.11034	0.016498	1.3866	0.83005	0.017131	-5.468	-0.48311	0.019857	1.3866	0.80639	0.024951
-5.3695	0.25204	0.019997	1.5126	0.61611	0.01378	-5.3695	-0.10462	0.020783	1.3866	0.97278	0.033619		-5.3695	0.11397	0.016489	1.5126	0.84271	0.017077	-5.3695	-0.48194	0.019873	1.5126	0.78081	0.025051
-5.2709	0.25183	0.019917	1.6387	0.61432	0.013674	-5.2709	-0.10251	0.020802	1.5126	0.97721	0.032733		-5.2709	0.1175	0.016475	1.6387	0.85077	0.017715	-5.2709	-0.48116	0.019851	1.6387	0.76002	0.02576
-5.1724	0.25198	0.019824	1.7647	0.62232	0.013891	-5.1724	-0.10411	0.02078	1.6387	1.004	0.031095		-5.1724	0.12069	0.016463	1.7647	0.85806	0.01911	-5.1724	-0.48051	0.019799	1.7647	0.70856	0.022384
-5.0739	0.25316	0.019753	1.8908	0.63573	0.013954	-5.0739	-0.10652	0.020585	1.7647	1.0012	0.032959		-5.0739	0.12397	0.016449	1.8908	0.84687	0.018706	-5.0739	-0.47987	0.019824	1.8908	0.69889	0.022909
-4.9754	0.25056	0.019717	2.0168	0.642	0.014283	-4.9754	-0.10666	0.020434	1.8908	0.96816	0.032814		-4.9754	0.12684	0.01645	2.0168	0.85678	0.018445	-4.9754	-0.48003	0.019809	2.0168	0.70049	0.022856
-4.8768	0.24977	0.019655	2.1429	0.63178	0.014079	-4.8768	-0.1057	0.020377	2.0168	0.94897	0.032451		-4.8768	0.12915	0.016464	2.1429	0.83875	0.018531	-4.8768	-0.48033	0.019899	2.1429	0.68308	0.021657
-4.7783	0.2477	0.019619	2.2689	0.61151	0.014094	-4.7783	-0.10685	0.020353	2.1429	0.93378	0.032095		-4.7783	0.13186	0.016447	2.2689	0.83204	0.017806	-4.7783	-0.47998	0.019895	2.2689	0.68559	0.024551
-4.6798	0.2466	0.019565	2.395	0.60147	0.013723	-4.6798	-0.10823	0.020347	2.2689	0.93268	0.029665		-4.6798	0.13484	0.016437	2.395	0.83315	0.017795	-4.6798	-0.47918	0.019861	2.395	0.69808	0.025683
-4.5813	0.24615	0.019491	2.521	0.59412	0.013697	-4.5813	-0.10917	0.020307	2.395	0.91619	0.029175		-4.5813	0.13692	0.01643	2.521	0.84126	0.017245	-4.5813	-0.47607	0.01981	2.521	0.69086	0.025069
-4.4828	0.24475	0.019423	2.6471	0.61147	0.013972	-4.4828	-0.10652	0.020346	2.521	0.91737	0.030646		-4.4828	0.13882	0.01642	2.6471	0.85054	0.018378	-4.4828	-0.47366	0.019785	2.6471	0.65145	0.021839
-4.3842	0.24557	0.01935	2.7731	0.60472	0.013157	-4.3842	-0.1059	0.020238	2.6471	0.94113	0.032536		-4.3842	0.14033	0.016388	2.7731	0.8376	0.019185	-4.3842	-0.47282	0.019759	2.7731	0.64485	0.02063
-4.2857	0.24731	0.019271	2.8992	0.60058	0.01311	-4.2857	-0.10555	0.020148	2.7731	0.94613	0.032632		-4.2857	0.14298	0.016351	2.8992	0.8323	0.017665	-4.2857	-0.47162	0.019732	2.8992	0.65988	0.021572
-4.1872	0.24989	0.019202	3.0252	0.60413	0.013111	-4.1872	-0.10385	0.020242	2.8992	0.94137	0.032802		-4.1872	0.14538	0.016301	3.0252	0.81137	0.016252	-4.1872	-0.47075	0.019711	3.0252	0.65948	0.022027
-4.0887	0.25376	0.019186	3.1513	0.60524	0.01354	-4.0887	-0.10179	0.020336	3.0252	0.9346	0.031678		-4.0887	0.14775	0.016275	3.1513	0.79993	0.0158	-4.0887	-0.46971	0.01965	3.1513	0.64877	0.021889
-3.9901	0.25728	0.019139	3.2773	0.59006	0.013263	-3.9901	-0.10075	0.020509	3.1513	0.90253	0.029602		-3.9901	0.15032	0.016263	3.2773	0.81324	0.01651	-3.9901	-0.46764	0.019599	3.2773	0.65732	0.024897
-3.8916	0.26193	0.019127	3.4034	0.59632	0.013213	-3.8916	-0.10465	0.020541	3.2773	0.93889	0.031379		-3.8916	0.15359	0.016229	3.4034	0.81215	0.016339	-3.8916	-0.46587	0.019531	3.4034	0.67136	0.025774
-3.7931	0.26706	0.019122	3.5294	0.60361	0.013653	-3.7931	-0.10481	0.020549	3.4034	0.96998	0.031976		-3.7931	0.15648	0.016214	3.5294	0.81589	0.016477	-3.7931	-0.46541	0.019523	3.5294	0.66032	0.023564
-3.6946	0.27254	0.019089	3.6555	0.58378	0.01348	-3.6946	-0.1025	0.020634	3.5294	0.96605	0.033098		-3.6946	0.1587	0.016206	3.6555	0.80134	0.016171	-3.6946	-0.46407	0.019484	3.6555	0.6371	0.022947
-3.5961	0.27762	0.019103	3.7815	0.57579	0.01266	-3.5961	-0.10215	0.020689	3.6555	0.9284	0.0329		-3.5961	0.1602	0.016195	3.7815	0.80195	0.016167	-3.5961	-0.46526	0.01952	3.7815	0.62863	0.022852
-3.4975	0.28182	0.019114	3.9076	0.57608	0.013032	-3.4975	-0.10591	0.020669	3.7815	0.93553	0.031098		-3.4975	0.16329	0.016183	3.9076	0.80798	0.016995	-3.4975	-0.46582	0.019554	3.9076	0.64145	0.023083
-3.399	0.28422	0.019088	4.0336	0.57997	0.014296	-3.399	-0.10282	0.020696	3.9076	0.93784	0.031094		-3.399	0.16611	0.016184	4.0336	0.78147	0.016331	-3.399	-0.46533	0.019543	4.0336	0.65688	0.022443
-3.3005	0.28562	0.019046	4.1597	0.58296	0.013524	-3.3005	-0.10497	0.020847	4.0336	0.94588	0.029567		-3.3005	0.16934	0.016188	4.1597	0.78151	0.016844	-3.3005	-0.46491	0.019496	4.1597	0.64237	0.020139
-3.202	0.28714	0.019005	4.2857	0.58528	0.013455	-3.202	-0.10648	0.020919	4.1597	0.97965	0.03183		-3.202	0.17236	0.016217	4.2857	0.77951	0.016377	-3.202	-0.4648	0.019567	4.2857	0.65727	0.021742
-3.1034	0.28765	0.018936	4.4118	0.59519	0.014053	-3.1034	-0.1087	0.020953	4.2857	0.97723	0.033343		-3.1034	0.17557	0.016219	4.4118	0.78302	0.015845	-3.1034	-0.46327	0.019571	4.4118	0.67019	0.024793
-3.0049	0.28869	0.018891	4.5378	0.60025	0.014902	-3.0049	-0.11004	0.020909	4.4118	0.96243	0.033538		-3.0049	0.17841	0.016204	4.5378	0.80976	0.017261	-3.0049	-0.46337	0.019596	4.5378	0.65372	0.022962
-2.9064	0.2905	0.018852	4.6639	0.57197	0.013277	-2.9064	-0.10619	0.020902	4.5378	0.92868	0.032574		-2.9064	0.18087	0.016213	4.6639	0.80445	0.016874	-2.9064	-0.46393	0.019625	4.6639	0.6642	0.022889
-2.8079	0.29292	0.018825	4.7899	0.55869	0.01279	-2.8079	-0.105	0.020952	4.6639	0.91858	0.033026		-2.8079	0.18369	0.016212	4.7899	0.7862	0.016354	-2.8079	-0.46169	0.019638	4.7899	0.686	0.023226
-2.7094	0.29483	0.018835	4.916	0.56828	0.013563	-2.7094	-0.1085	0.020952	4.7899	0.90977	0.032872		-2.7094	0.18631	0.01622	4.916	0.77772	0.016912	-2.7094	-0.46196	0.019691	4.916	0.67347	0.022093
-2.6108	0.29625	0.018844	5.042	0.57748	0.0139	-2.6108	-0.11037	0.020802	4.916	0.89939	0.030682		-2.6108	0.18871	0.016211	5.042	0.78184	0.017982	-2.6108	-0.46059	0.019698	5.042	0.64347	0.021556
-2.5123	0.29878	0.018852	5.1681	0.5888	0.014211	-2.5123	-0.10977	0.020968	5.042	0.94031	0.033511		-2.5123	0.19087	0.016203	5.1681	0.77684	0.01771	-2.5123	-0.45983	0.019682	5.1681	0.64457	0.021515
-2.4138	0.30227	0.018899	5.2941	0.58576	0.013468	-2.4138	-0.11285	0.020862	5.1681	0.92166	0.032812		-2.4138	0.19296	0.0162	5.2941	0.78677	0.017414	-2.4138	-0.46076	0.019685	5.2941	0.66108	0.021429
-2.3153	0.30576	0.018946	5.4202	0.57841	0.013591	-2.3153	-0.11304	0.020781	5.2941	0.92508	0.032179		-2.3153	0.19456	0.01619	5.4202	0.7976	0.017478	-2.3153	-0.46034	0.019711	5.4202	0.67132	0.022329
-2.2167	0.30875	0.018945	5.5462	0.57301	0.01335	-2.2167	-0.11671	0.020637	5.4202	0.96467	0.034637		-2.2167	0.19639	0.016157	5.5462	0.79249	0.017341	-2.2167	-0.46053	0.01965	5.5462	0.67189	0.024493
-2.1182	0.31008	0.018923	5.6723	0.60047	0.013218	-2.1182	-0.11757	0.020613	5.5462	0.92034	0.030943		-2.1182	0.19819	0.016123	5.6723	0.78372	0.016908	-2.1182	-0.46072	0.019576	5.6723	0.67675	0.022875
-2.0197	0.31137	0.018895	5.7983	0.60893	0.01372	-2.0197	-0.11566	0.020506	5.6723	0.93526	0.033327		-2.0197	0.19983	0.016085	5.7983	0.79065	0.017208	-2.0197	-0.46152	0.019516	5.7983	0.66417	0.021553
-1.9212	0.31087	0.018862	5.9244	0.59919	0.014203	-1.9212	-0.11728	0.02048	5.7983	0.90724	0.030728		-1.9212	0.20194	0.016051	5.9244	0.7771	0.017134	-1.9212	-0.46276	0.019468	5.9244	0.65509	0.021275
-1.8227	0.31065	0.01884	6.0504	0.6038	0.014161	-1.8227	-0.11905	0.020304	5.9244	0.93307	0.031005		-1.8227	0.20342	0.016007	6.0504	0.77105	0.016679	-1.8227	-0.46423	0.019427	6.0504	0.66044	0.021497
-1.7241	0.3102	0.018759	6.1765	0.59022	0.013593	-1.7241	-0.11951	0.02013	6.0504	0.99346	0.032882		-1.7241	0.20568	0.015944	6.1765	0.75215	0.016603	-1.7241	-0.46442	0.019418	6.1765	0.67126	0.022064
-1.6256	0.30792	0.018723	6.3025	0.58317	0.013996	-1.6256	-0.12171	0.02023	6.1765	0.94704	0.030725		-1.6256	0.20889	0.015896	6.3025	0.74757	0.015418	-1.6256	-0.46561	0.019354	6.3025	0.67156	0.022881
-1.5271	0.3059	0.018664	6.4286	0.58607	0.013647	-1.5271	-0.12513	0.02012	6.3025	0.93752	0.032863		-1.5271	0.21238	0.015864	6.4286	0.76419	0.016267	-1.5271	-0.46774	0.019345	6.4286	0.6802	0.023571
-1.4286	0.30359	0.018636	6.5546	0.59013	0.013292	-1.4286	-0.12477	0.02008	6.4286	0.91821	0.032386		-1.4286	0.21494	0.01584	6.5546	0.76771	0.017333	-1.4286	-0.46914	0.019371	6.5546	0.65623	0.021303
-1.33	0.301	0.018641	6.6807	0.59787	0.013868	-1.33	-0.12585	0.020285	6.5546	0.94708	0.031907		-1.33	0.21732	0.01582	6.6807	0.77655	0.01754	-1.33	-0.4717	0.019383	6.6807	0.66408	0.022136
-1.2315	0.29763	0.018643	6.8067	0.58245	0.013304	-1.2315	-0.12493	0.020234	6.6807	0.99956	0.034583		-1.2315	0.22038	0.015806	6.8067	0.76423	0.016494	-1.2315	-0.47349	0.019379	6.8067	0.67428	0.024123
-1.133	0.29267	0.018605	6.9328	0.5673	0.013513	-1.133	-0.12446	0.020127	6.8067	0.97884	0.03184		-1.133	0.22281	0.015782	6.9328	0.76392	0.017249	-1.133	-0.47683	0.019433	6.9328	0.70224	0.02417
-1.0345	0.28984	0.018643	7.0588	0.57776	0.014531	-1.0345	-0.1289	0.019973	6.9328	0.94816	0.030538		-1.0345	0.22511	0.015763	7.0588	0.76805	0.018024	-1.0345	-0.48049	0.019485	7.0588	0.68979	0.023568
-0.93596	0.28673	0.018678	7.1849	0.58449	0.015377	-0.93596	-0.13251	0.019922	7.0588	0.92643	0.031133		-0.93596	0.22669	0.015734	7.1849	0.7642	0.016445	-0.93596	-0.48238	0.019513	7.1849	0.67397	0.022867
-0.83744	0.28266	0.018668	7.3109	0.57692	0.015177	-0.83744	-0.1364	0.019808	7.1849	0.94908	0.033259		-0.83744	0.22827	0.015706	7.3109	0.7457	0.01612	-0.83744	-0.48365	0.01953	7.3109	0.68209	0.023723
-0.73892	0.27909	0.018683	7.437	0.56597	0.013751	-0.73892	-0.14265	0.019782	7.3109	0.9551	0.032139		-0.73892	0.22897	0.015695	7.437	0.75706	0.016682	-0.73892	-0.48591	0.019549	7.437	0.68691	0.024014
-0.64039	0.27508	0.01864	7.563	0.56456	0.013309	-0.64039	-0.14609	0.019651	7.437	0.96308	0.032027		-0.64039	0.22854	0.015655	7.563	0.76912	0.016885	-0.64039	-0.48971	0.019576	7.563	0.68343	0.02357
-0.54187	0.27191	0.018596	7.6891	0.57443	0.013701	-0.54187	-0.14698	0.019606	7.563	0.98212	0.033263		-0.54187	0.22774	0.015616	7.6891	0.77287	0.016903	-0.54187	-0.4916	0.019597	7.6891	0.66861	0.024531
-0.44335	0.26648	0.01856	7.8151	0.58779	0.014	-0.44335	-0.14726	0.01948	7.6891	0.99501	0.034461		-0.44335	0.22761	0.015584	7.8151	0.80057	0.018054	-0.44335	-0.49315	0.01958	7.8151	0.67426	0.02366
-0.34483	0.26246	0.01853	7.9412	0.57843	0.013479	-0.34483	-0.1472	0.019258	7.8151	0.97526	0.032572		-0.34483	0.22854	0.01555	7.9412	0.79676	0.017705	-0.34483	-0.49334	0.019549	7.9412	0.66805	0.02315
-0.24631	0.26255	0.018455	8.0672	0.56039	0.012947	-0.24631	-0.1436	0.019167	7.9412	0.98113	0.032283		-0.24631	0.23084	0.015509	8.0672	0.74585	0.016692	-0.24631	-0.49203	0.01959	8.0672	0.66771	0.022664
-0.14778	0.26691	0.01842	8.1933	0.55605	0.012851	-0.14778	-0.14353	0.018969	8.0672	1.0025	0.032994		-0.14778	0.23384	0.015478	8.1933	0.74654	0.016977	-0.14778	-0.48901	0.019594	8.1933	0.66845	0.0224
-0.049261	0.27142	0.018353	8.3193	0.56047	0.013658	-0.049261	-0.13999	0.01891	8.1933	0.9516	0.031332		-0.049261	0.23784	0.015448	8.3193	0.75378	0.016524	-0.049261	-0.48627	0.019593	8.3193	0.67926	0.023555
0.049261	0.27679	0.018283	8.4454	0.5806	0.014214	0.049261	-0.13689	0.018715	8.3193	0.92134	0.029862		0.049261	0.2427	0.015442	8.4454	0.74045	0.016395	0.049261	-0.48237	0.019627	8.4454	0.64934	0.021261
0.14778	0.28309	0.018218	8.5714	0.58225	0.013285	0.14778	-0.13302	0.018783	8.4454	0.95393	0.033549		0.14778	0.24761	0.015424	8.5714	0.74376	0.016688	0.14778	-0.47876	0.019615	8.5714	0.6187	0.020163
0.24631	0.28878	0.018147	8.6975	0.5809	0.013598	0.24631	-0.12375	0.018892	8.5714	0.95879	0.032772		0.24631	0.25347	0.015419	8.6975	0.76721	0.017061	0.24631	-0.47694	0.019622	8.6975	0.65245	0.02221
0.34483	0.29422	0.018093	8.8235	0.57737	0.013771	0.34483	-0.1143	0.018966	8.6975	0.94028	0.031789		0.34483	0.25974	0.015431	8.8235	0.76124	0.017053	0.34483	-0.47154	0.019676	8.8235	0.67112	0.022855
0.44335	0.29935	0.018078	8.9496	0.57525	0.014257	0.44335	-0.1071	0.019019	8.8235	0.95677	0.032554		0.44335	0.26546	0.015453	8.9496	0.75027	0.016222	0.44335	-0.46682	0.01967	8.9496	0.67844	0.023246
0.54187	0.30376	0.01804	9.0756	0.57539	0.014026	0.54187	-0.10309	0.019124	8.9496	0.97325	0.033542		0.54187	0.26985	0.015465	9.0756	0.72835	0.016132	0.54187	-0.46209	0.019642	9.0756	0.72981	0.025497
0.64039	0.30735	0.017975	9.2017	0.55689	0.013438	0.64039	-0.099498	0.019085	9.0756	0.96869	0.033604		0.64039	0.27252	0.015487	9.2017	0.71467	0.015687	0.64039	-0.459	0.01969	9.2017	0.72766	0.024798
0.73892	0.30856	0.017989	9.3277	0.54771	0.01244	0.73892	-0.099222	0.018954	9.2017	0.95168	0.031189		0.73892	0.27328	0.015526	9.3277	0.7227	0.015744	0.73892	-0.45663	0.019694	9.3277	0.67876	0.023248
0.83744	0.30517	0.018011	9.4538	0.56475	0.012855	0.83744	-0.095679	0.01903	9.3277	0.90399	0.02923		0.83744	0.27211	0.015563	9.4538	0.73664	0.016582	0.83744	-0.45626	0.019727	9.4538	0.68253	0.022028
0.93596	0.2993	0.018019	9.5798	0.57154	0.013635	0.93596	-0.090799	0.018971	9.4538	0.89384	0.03104		0.93596	0.26954	0.015595	9.5798	0.73594	0.016818	0.93596	-0.45522	0.019778	9.5798	0.70356	0.022728
1.0345	0.29103	0.018069	9.7059	0.58464	0.01395	1.0345	-0.086841	0.018956	9.5798	0.92462	0.03132		1.0345	0.26582	0.01563	9.7059	0.74271	0.016573	1.0345	-0.45493	0.019835	9.7059	0.72203	0.023884
1.133	0.28284	0.018118	9.8319	0.56945	0.014931	1.133	-0.08586	0.018968	9.7059	0.95435	0.036915		1.133	0.26152	0.015655	9.8319	0.74697	0.016469	1.133	-0.45527	0.019874	9.8319	0.72715	0.025943
1.2315	0.27308	0.018175	9.958	0.55196	0.013972	1.2315	-0.084982	0.018847	9.8319	0.93152	0.035198		1.2315	0.25667	0.015693	9.958	0.75218	0.016593	1.2315	-0.45275	0.019894	9.958	0.71625	0.025556
1.33	0.26433	0.018268	10.084	0.56012	0.013554	1.33	-0.086321	0.018735	9.958	0.89701	0.030072		1.33	0.25141	0.015736	10.084	0.75692	0.017454	1.33	-0.45247	0.019933	10.084	0.68907	0.023763
1.4286	0.25519	0.018327	10.21	0.57777	0.014196	1.4286	-0.087505	0.018804	10.084	0.90342	0.029634		1.4286	0.24652	0.01577	10.21	0.76427	0.017677	1.4286	-0.45318	0.019988	10.21	0.66397	0.021783
1.5271	0.24863	0.018423	10.336	0.56703	0.013657	1.5271	-0.087679	0.018652	10.21	0.91068	0.030196		1.5271	0.24186	0.015787	10.336	0.76303	0.017104	1.5271	-0.45379	0.020074	10.336	0.66203	0.020436
1.6256	0.24255	0.018526	10.462	0.55821	0.013309	1.6256	-0.088002	0.018714	10.336	0.90877	0.029965		1.6256	0.23703	0.015818	10.462	0.76082	0.017697	1.6256	-0.45421	0.020137	10.462	0.67974	0.022537
1.7241	0.23549	0.01866	10.588	0.57312	0.013398	1.7241	-0.085839	0.018846	10.462	0.90804	0.031786		1.7241	0.23232	0.015821	10.588	0.75014	0.016829	1.7241	-0.45383	0.02019	10.588	0.68725	0.023751
1.8227	0.22932	0.018778	10.714	0.57495	0.013901	1.8227	-0.090607	0.018812	10.588	0.91518	0.034233		1.8227	0.22846	0.01583	10.714	0.73754	0.016333	1.8227	-0.45295	0.020238	10.714	0.68617	0.024114
1.9212	0.22444	0.018907	10.84	0.56573	0.013422	1.9212	-0.094281	0.018884	10.714	0.93161	0.032645		1.9212	0.22459	0.015852	10.84	0.7356	0.016401	1.9212	-0.45369	0.020228	10.84	0.69086	0.023383
2.0197	0.22065	0.019001	10.966	0.54281	0.01311	2.0197	-0.098374	0.01896	10.84	0.94954	0.032478		2.0197	0.22068	0.015874	10.966	0.74604	0.016928	2.0197	-0.45431	0.020254	10.966	0.71325	0.025604
2.1182	0.21597	0.019122	11.092	0.54653	0.013426	2.1182	-0.09796	0.019099	10.966	0.95698	0.035251		2.1182	0.21677	0.015909	11.092	0.74199	0.016966	2.1182	-0.45398	0.02028	11.092	0.68836	0.024894
2.2167	0.21361	0.019261	11.218	0.54667	0.013404	2.2167	-0.1025	0.019164	11.092	0.93346	0.033282		2.2167	0.21357	0.015961	11.218	0.71927	0.016119	2.2167	-0.45346	0.020291	11.218	0.69382	0.024643
2.3153	0.20903	0.0194	11.345	0.53338	0.011777	2.3153	-0.10422	0.019277	11.218	0.90777	0.03092		2.3153	0.20899	0.016019	11.345	0.73383	0.016343	2.3153	-0.45365	0.020308	11.345	0.68125	0.023562
2.4138	0.20521	0.019523	11.471	0.55602	0.012792	2.4138	-0.10751	0.019157	11.345	0.88569	0.028766		2.4138	0.205	0.016075	11.471	0.72833	0.016692	2.4138	-0.45339	0.020329	11.471	0.66508	0.022211
2.5123	0.19934	0.019633	11.597	0.55085	0.012885	2.5123	-0.10888	0.019163	11.471	0.94403	0.032056		2.5123	0.20116	0.016136	11.597	0.71886	0.015384	2.5123	-0.45361	0.020332	11.597	0.68015	0.022299
2.6108	0.19404	0.01975	11.723	0.55515	0.013283	2.6108	-0.10942	0.019334	11.597	0.99248	0.035778		2.6108	0.19781	0.016202	11.723	0.73603	0.015981	2.6108	-0.45393	0.020328	11.723	0.68699	0.022943
2.7094	0.18954	0.01986	11.849	0.56754	0.013426	2.7094	-0.11343	0.019302	11.723	0.93254	0.031939		2.7094	0.19529	0.016273	11.849	0.73812	0.01657	2.7094	-0.45454	0.020325	11.849	0.65819	0.02285
2.8079	0.18497	0.019978	11.975	0.57769	0.013631	2.8079	-0.11498	0.019507	11.849	0.89975	0.031067		2.8079	0.19253	0.01635	11.975	0.73226	0.015998	2.8079	-0.45545	0.020366	11.975	0.6668	0.022968
2.9064	0.17978	0.020075	12.101	0.55411	0.012575	2.9064	-0.11921	0.019571	11.975	0.91267	0.032321		2.9064	0.18989	0.016439	12.101	0.71924	0.016663	2.9064	-0.45507	0.020345	12.101	0.67323	0.02332
3.0049	0.1749	0.020187	12.227	0.52357	0.012075	3.0049	-0.1241	0.019607	12.101	0.93162	0.03333		3.0049	0.18769	0.016525	12.227	0.72904	0.016905	3.0049	-0.45502	0.020382	12.227	0.67419	0.023032
3.1034	0.17069	0.020269	12.353	0.53123	0.012519	3.1034	-0.12995	0.019568	12.227	0.90925	0.032785		3.1034	0.18628	0.016614	12.353	0.72204	0.015816	3.1034	-0.45429	0.02036	12.353	0.66998	0.023397
3.202	0.16498	0.020369	12.479	0.53937	0.012903	3.202	-0.13172	0.019612	12.353	0.89621	0.030866		3.202	0.18402	0.016696	12.479	0.71225	0.015597	3.202	-0.45832	0.020371	12.479	0.68223	0.024518
3.3005	0.16185	0.020475	12.605	0.54353	0.012852	3.3005	-0.14041	0.019418	12.479	0.88437	0.029495		3.3005	0.18214	0.016742	12.605	0.70235	0.015607	3.3005	-0.45992	0.020311	12.605	0.69462	0.024221
3.399	0.15808	0.020544	12.731	0.54554	0.012924	3.399	-0.1439	0.019378	12.605	0.93024	0.03367		3.399	0.18081	0.01679	12.731	0.69536	0.015661	3.399	-0.46172	0.020226	12.731	0.67569	0.023805
3.4975	0.1571	0.020622	12.857	0.56106	0.013702	3.4975	-0.14716	0.019328	12.731	0.92678	0.032215		3.4975	0.17872	0.016845	12.857	0.6949	0.015495	3.4975	-0.46335	0.020178	12.857	0.66179	0.02152
3.5961	0.1556	0.020684	12.983	0.56783	0.014204	3.5961	-0.1541	0.019232	12.857	0.90357	0.030968		3.5961	0.17674	0.016905	12.983	0.70932	0.016312	3.5961	-0.46363	0.020096	12.983	0.65976	0.0211
3.6946	0.15245	0.020729	13.109	0.54455	0.013162	3.6946	-0.15901	0.019246	12.983	0.87083	0.0305		3.6946	0.17291	0.01695	13.109	0.70926	0.016534	3.6946	-0.46571	0.020062	13.109	0.6735	0.021933
3.7931	0.14907	0.02073	13.235	0.54618	0.013609	3.7931	-0.16187	0.019213	13.109	0.87413	0.02983		3.7931	0.17013	0.016992	13.235	0.71679	0.016006	3.7931	-0.46681	0.019957	13.235	0.66256	0.022169
3.8916	0.14644	0.020779	13.361	0.54672	0.013706	3.8916	-0.16253	0.019117	13.235	0.90286	0.029983		3.8916	0.16706	0.017019	13.361	0.73763	0.016841	3.8916	-0.46848	0.019959	13.361	0.67824	0.024633
3.9901	0.14413	0.020829	13.487	0.55629	0.013874	3.9901	-0.16324	0.019073	13.361	0.91669	0.030104		3.9901	0.16261	0.017039	13.487	0.71678	0.016807	3.9901	-0.47023	0.019912	13.487	0.69712	0.025538
4.0887	0.13945	0.020868	13.613	0.56219	0.014865	4.0887	-0.1655	0.019095	13.487	0.93125	0.03142		4.0887	0.15848	0.017082	13.613	0.69258	0.015038	4.0887	-0.47311	0.019907	13.613	0.69613	0.024975
4.1872	0.13723	0.020915	13.739	0.56346	0.013873	4.1872	-0.17052	0.019044	13.613	0.89507	0.028783		4.1872	0.15434	0.017113	13.739	0.68581	0.014933	4.1872	-0.47083	0.019889	13.739	0.67228	0.023413
4.2857	0.13366	0.02093	13.866	0.55212	0.012998	4.2857	-0.16587	0.019127	13.739	0.90265	0.029022		4.2857	0.15014	0.017162	13.866	0.69828	0.014682	4.2857	-0.47139	0.01989	13.866	0.65309	0.022561
4.3842	0.13089	0.02097	13.992	0.5355	0.012755	4.3842	-0.16619	0.019137	13.866	0.91688	0.029501		4.3842	0.14556	0.017216	13.992	0.71231	0.015746	4.3842	-0.47266	0.019867	13.992	0.66075	0.022245
4.4828	0.12725	0.021013	14.118	0.53582	0.012559	4.4828	-0.16724	0.019324	13.992	0.95309	0.031696		4.4828	0.14096	0.017289	14.118	0.69874	0.015815	4.4828	-0.47225	0.019863	14.118	0.67464	0.023656
4.5813	0.12281	0.021047	14.244	0.55509	0.013479	4.5813	-0.16732	0.019423	14.118	0.96016	0.032446		4.5813	0.13589	0.017351	14.244	0.68829	0.015261	4.5813	-0.47498	0.019881	14.244	0.69073	0.025061
4.6798	0.11883	0.021099	14.37	0.54075	0.012876	4.6798	-0.16623	0.019357	14.244	0.88474	0.029346		4.6798	0.13237	0.017418	14.37	0.69047	0.015045	4.6798	-0.47554	0.019876	14.37	0.67871	0.023009
4.7783	0.11751	0.021177	14.496	0.5335	0.012846	4.7783	-0.16594	0.019347	14.37	0.90437	0.031549		4.7783	0.1277	0.017489	14.496	0.68987	0.015214	4.7783	-0.47589	0.019894	14.496	0.65894	0.021731
4.8768	0.11514	0.021198	14.622	0.54506	0.012987	4.8768	-0.16411	0.019279	14.496	0.94437	0.033428		4.8768	0.12365	0.017551	14.622	0.70075	0.015345	4.8768	-0.47559	0.019897	14.622	0.65761	0.022876
4.9754	0.11175	0.021255	14.748	0.54148	0.013359	4.9754	-0.16487	0.019224	14.622	0.94308	0.03115		4.9754	0.12034	0.017615	14.748	0.69608	0.0154	4.9754	-0.47529	0.019934	14.748	0.68023	0.023682
5.0739	0.10936	0.021336	14.874	0.53075	0.012679	5.0739	-0.16549	0.019185	14.748	0.92579	0.030843		5.0739	0.11658	0.017666	14.874	0.68749	0.01523	5.0739	-0.47486	0.019896	14.874	0.67897	0.023388
5.1724	0.10574	0.02138	15	0.54275	0.01317	5.1724	-0.16269	0.01922	14.874	0.90881	0.030297		5.1724	0.11389	0.017739	15	0.7005	0.015713	5.1724	-0.47551	0.019867	15	0.65591	0.021815
5.2709	0.10335	0.021418	15.126	0.54465	0.013202	5.2709	-0.16019	0.019204	15	0.88297	0.029388		5.2709	0.11096	0.017812	15.126	0.71472	0.017182	5.2709	-0.47541	0.01987	15.126	0.64547	0.020558
5.3695	0.10008	0.021495	15.252	0.54825	0.013136	5.3695	-0.15991	0.019088	15.126	0.85943	0.028106		5.3695	0.10817	0.017858	15.252	0.70769	0.016797	5.3695	-0.47393	0.019878	15.252	0.64606	0.021074
5.468	0.095939	0.021529	15.378	0.558	0.013875	5.468	-0.16278	0.019097	15.252	0.88318	0.028585		5.468	0.10525	0.017911	15.378	0.69202	0.015268	5.468	-0.47233	0.019868	15.378	0.63632	0.021214
5.5665	0.091896	0.021564	15.504	0.554	0.01385	5.5665	-0.16475	0.01892	15.378	0.91762	0.029384		5.5665	0.10297	0.017965	15.504	0.71792	0.015735	5.5665	-0.47213	0.019852	15.504	0.66687	0.023237
5.665	0.088879	0.021642	15.63	0.54461	0.013002	5.665	-0.16471	0.018883	15.504	0.91022	0.029233		5.665	0.10042	0.018011	15.63	0.71211	0.016464	5.665	-0.47101	0.01983	15.63	0.69336	0.024487
5.7635	0.0825	0.021654	15.756	0.53379	0.01309	5.7635	-0.16311	0.018939	15.63	0.91805	0.031103		5.7635	0.097893	0.018047	15.756	0.68799	0.015298	5.7635	-0.47033	0.019828	15.756	0.69521	0.024844
5.8621	0.07832	0.021696	15.882	0.5254	0.012691	5.8621	-0.16547	0.019039	15.756	0.92361	0.031144		5.8621	0.095648	0.018096	15.882	0.67755	0.014982	5.8621	-0.47114	0.019816	15.882	0.67194	0.023783
5.9606	0.072859	0.021712	16.008	0.53887	0.012569	5.9606	-0.16348	0.018984	15.882	0.90471	0.032455		5.9606	0.093292	0.018134	16.008	0.65744	0.014278	5.9606	-0.47092	0.019765	16.008	0.65986	0.022206
6.0591	0.067817	0.021722	16.134	0.54194	0.012945	6.0591	-0.15845	0.019086	16.008	0.88501	0.029661		6.0591	0.090398	0.018163	16.134	0.66318	0.013876	6.0591	-0.47179	0.01974	16.134	0.65056	0.021048
6.1576	0.063071	0.021717	16.261	0.52067	0.013068	6.1576	-0.1606	0.018941	16.134	0.89003	0.029718		6.1576	0.086684	0.018207	16.261	0.66661	0.013835	6.1576	-0.47263	0.01975	16.261	0.66124	0.022557
6.2562	0.056223	0.021712	16.387	0.54148	0.013156	6.2562	-0.16567	0.01887	16.261	0.89975	0.031743		6.2562	0.083246	0.018236	16.387	0.67411	0.014789	6.2562	-0.47388	0.019754	16.387	0.6731	0.024236
6.3547	0.051992	0.021731	16.513	0.5439	0.013378	6.3547	-0.16573	0.018948	16.387	0.91581	0.034128		6.3547	0.079874	0.01827	16.513	0.6942	0.016039	6.3547	-0.47488	0.019727	16.513	0.67787	0.024296
6.4532	0.047379	0.021765	16.639	0.52614	0.012541	6.4532	-0.16212	0.019068	16.513	0.9341	0.033912		6.4532	0.076339	0.0183	16.639	0.69796	0.015919	6.4532	-0.47627	0.01974	16.639	0.66307	0.023746
6.5517	0.044591	0.021832	16.765	0.52121	0.012397	6.5517	-0.15845	0.019177	16.639	0.90442	0.031683		6.5517	0.072904	0.018324	16.765	0.68615	0.015403	6.5517	-0.47648	0.019684	16.765	0.64773	0.021889
6.6502	0.04063	0.02189	16.891	0.52014	0.012922	6.6502	-0.15976	0.019093	16.765	0.90131	0.031096		6.6502	0.069218	0.018349	16.891	0.67464	0.014658	6.6502	-0.47671	0.019657	16.891	0.6692	0.022634
6.7488	0.037261	0.021965	17.017	0.54071	0.013213	6.7488	-0.16109	0.019101	16.891	0.88286	0.031156		6.7488	0.065382	0.018384	17.017	0.6667	0.016228	6.7488	-0.47775	0.019642	17.017	0.66364	0.023351
6.8473	0.032422	0.022011	17.143	0.55126	0.013618	6.8473	-0.1581	0.0191	17.017	0.91755	0.032439		6.8473	0.061081	0.018427	17.143	0.67249	0.016482	6.8473	-0.47784	0.019604	17.143	0.6443	0.023315
6.9458	0.028761	0.022035	17.269	0.51872	0.012648	6.9458	-0.15718	0.019018	17.143	0.94526	0.033989		6.9458	0.057804	0.018482	17.269	0.67208	0.016089	6.9458	-0.47738	0.01963	17.269	0.61653	0.020982
7.0443	0.024915	0.022053	17.395	0.51176	0.012423	7.0443	-0.16213	0.019043	17.269	0.94097	0.032594		7.0443	0.054034	0.018534	17.395	0.68598	0.016187	7.0443	-0.4757	0.019606	17.395	0.61183	0.01973
7.1429	0.02028	0.022069	17.521	0.52092	0.012644	7.1429	-0.15716	0.019059	17.395	0.92308	0.032841		7.1429	0.050414	0.01859	17.521	0.68909	0.016356	7.1429	-0.47598	0.019566	17.521	0.65555	0.024476
7.2414	0.016737	0.02207	17.647	0.51873	0.013641	7.2414	-0.15669	0.019109	17.521	0.91116	0.030749		7.2414	0.04747	0.018648	17.647	0.68377	0.015115	7.2414	-0.47625	0.01958	17.647	0.67667	0.025624
7.3399	0.011946	0.022037	17.773	0.51613	0.013071	7.3399	-0.15497	0.019201	17.647	0.89259	0.029231		7.3399	0.044331	0.018683	17.773	0.67325	0.014456	7.3399	-0.47558	0.019595	17.773	0.68838	0.024425
7.4384	0.0082509	0.02201	17.899	0.52278	0.01262	7.4384	-0.15618	0.019071	17.773	0.88544	0.030858		7.4384	0.041204	0.018733	17.899	0.66772	0.014748	7.4384	-0.47547	0.019595	17.899	0.67921	0.024013
7.5369	0.0031577	0.02199	18.025	0.5208	0.012234	7.5369	-0.15561	0.018948	17.899	0.90404	0.03102		7.5369	0.037504	0.018784	18.025	0.66628	0.01496	7.5369	-0.47526	0.019647	18.025	0.65959	0.021896
7.6355	-0.0016779	0.021984	18.151	0.51931	0.012482	7.6355	-0.15496	0.019018	18.025	0.91122	0.031378		7.6355	0.034143	0.018825	18.151	0.66062	0.014604	7.6355	-0.47596	0.019676	18.151	0.69104	0.023335
7.734	-0.0066172	0.022023	18.277	0.5157	0.0127	7.734	-0.15508	0.019008	18.151	0.90904	0.029718		7.734	0.031145	0.018863	18.277	0.67411	0.01524	7.734	-0.47314	0.019691	18.277	0.66955	0.023126
7.8325	-0.010431	0.022063	18.403	0.50791	0.012686	7.8325	-0.15979	0.019032	18.277	0.89087	0.028466		7.8325	0.028097	0.018884	18.403	0.67329	0.014925	7.8325	-0.47301	0.019683	18.403	0.63398	0.021453
7.931	-0.012828	0.022119	18.529	0.50887	0.012852	7.931	-0.16093	0.019208	18.403	0.89824	0.032503		7.931	0.024027	0.018867	18.529	0.6623	0.015235	7.931	-0.47189	0.019687	18.529	0.64484	0.022839
8.0296	-0.015713	0.022163	18.655	0.50763	0.012838	8.0296	-0.16171	0.019187	18.529	0.90986	0.0333		8.0296	0.020688	0.018875	18.655	0.67967	0.016133	8.0296	-0.47062	0.019691	18.655	0.67411	0.026112
8.1281	-0.016051	0.022231	18.782	0.51405	0.013603	8.1281	-0.162	0.019259	18.655	0.89765	0.03043		8.1281	0.017045	0.018866	18.782	0.70429	0.01712	8.1281	-0.46823	0.019773	18.782	0.67817	0.025597
8.2266	-0.017099	0.022275	18.908	0.52943	0.013608	8.2266	-0.16302	0.019255	18.782	0.9004	0.029942		8.2266	0.013305	0.018841	18.908	0.70024	0.016232	8.2266	-0.46567	0.019752	18.908	0.68769	0.022863
8.3251	-0.016464	0.022286	19.034	0.51766	0.01243	8.3251	-0.16034	0.019136	18.908	0.91992	0.030567		8.3251	0.010319	0.018854	19.034	0.67717	0.01605	8.3251	-0.46381	0.019797	19.034	0.68196	0.022187
8.4236	-0.016095	0.022319	19.16	0.51196	0.012093	8.4236	-0.15742	0.019022	19.034	0.94696	0.033157		8.4236	0.0074457	0.018836	19.16	0.68483	0.016306	8.4236	-0.46242	0.019878	19.16	0.65819	0.02278
8.5222	-0.015875	0.022326	19.286	0.52108	0.012291	8.5222	-0.15576	0.019036	19.16	0.92285	0.033158		8.5222	0.0044569	0.018797	19.286	0.68444	0.015761	8.5222	-0.45926	0.019891	19.286	0.67175	0.023726
8.6207	-0.014158	0.022365	19.412	0.53184	0.013207	8.6207	-0.15211	0.019006	19.286	0.92183	0.031687		8.6207	0.0020994	0.018768	19.412	0.66819	0.015022	8.6207	-0.45779	0.019919	19.412	0.69613	0.025349
8.7192	-0.011631	0.022328	19.538	0.52356	0.012883	8.7192	-0.15214	0.018951	19.412	0.93393	0.031738		8.7192	0.00013525	0.018751	19.538	0.6651	0.015084	8.7192	-0.4583	0.019979	19.538	0.6732	0.024711
8.8177	-0.010202	0.022334	19.664	0.52188	0.012764	8.8177	-0.14791	0.01877	19.538	0.89942	0.031448		8.8177	-0.0018054	0.018737	19.664	0.67536	0.014593	8.8177	-0.45822	0.020009	19.664	0.645	0.021473
8.9163	-0.0094452	0.022322	19.79	0.52871	0.012833	8.9163	-0.14657	0.018623	19.664	0.91243	0.032267		8.9163	-0.0032058	0.018737	19.79	0.68185	0.015232	8.9163	-0.45881	0.020044	19.79	0.65347	0.021972
9.0148	-0.0081601	0.022296	19.916	0.52237	0.012428	9.0148	-0.14404	0.018575	19.79	0.92079	0.033019		9.0148	-0.0047602	0.018718	19.916	0.68607	0.01614	9.0148	-0.45969	0.02008	19.916	0.6647	0.022409
9.1133	-0.0085927	0.022283	20.042	0.5236	0.01276	9.1133	-0.1421	0.018532	19.916	0.95853	0.0358		9.1133	-0.0069071	0.018711	20.042	0.66419	0.015552	9.1133	-0.46077	0.020092	20.042	0.67215	0.025393
9.2118	-0.0099652	0.022289	20.168	0.53612	0.013412	9.2118	-0.139	0.018588	20.042	0.93892	0.032728		9.2118	-0.0082159	0.018737	20.168	0.65788	0.014564	9.2118	-0.46145	0.020114	20.168	0.68999	0.028803
9.3103	-0.010562	0.022273	20.294	0.53227	0.014099	9.3103	-0.1385	0.018592	20.168	0.89614	0.030586		9.3103	-0.010105	0.018744	20.294	0.66241	0.014793	9.3103	-0.46401	0.020096	20.294	0.66466	0.026245
9.4089	-0.012526	0.022257	20.42	0.5282	0.013747	9.4089	-0.13924	0.01873	20.294	0.90154	0.031053		9.4089	-0.012358	0.018766	20.42	0.6831	0.014844	9.4089	-0.46506	0.020051	20.42	0.65609	0.023592
9.5074	-0.015164	0.022232	20.546	0.52495	0.012661	9.5074	-0.14091	0.018764	20.42	0.92309	0.03513		9.5074	-0.013654	0.018789	20.546	0.69414	0.015589	9.5074	-0.46571	0.020035	20.546	0.68815	0.024358
9.6059	-0.019085	0.022164	20.672	0.51783	0.012398	9.6059	-0.141	0.018812	20.546	0.92954	0.034596		9.6059	-0.016155	0.018809	20.672	0.66925	0.01546	9.6059	-0.46602	0.019981	20.672	0.67025	0.024419
9.7044	-0.02188	0.02212	20.798	0.50712	0.012227	9.7044	-0.14137	0.018923	20.672	0.91427	0.03068		9.7044	-0.018359	0.018833	20.798	0.67368	0.015389	9.7044	-0.46629	0.019991	20.798	0.64752	0.023063
9.803	-0.024268	0.022106	20.924	0.50414	0.012471	9.803	-0.14424	0.018974	20.798	0.90963	0.031739		9.803	-0.020134	0.01885	20.924	0.67314	0.014959	9.803	-0.46507	0.019987	20.924	0.65292	0.022932
9.9015	-0.026842	0.022124	21.05	0.51796	0.013013	9.9015	-0.14541	0.019066	20.924	0.91179	0.029615		9.9015	-0.023007	0.018868	21.05	0.67125	0.015499	9.9015	-0.46562	0.019933	21.05	0.65543	0.024498
10	-0.029395	0.022148	21.176	0.53328	0.013116	10	-0.14791	0.018988	21.05	0.90565	0.029528		10	-0.025271	0.018853	21.176	0.67287	0.015956	10	-0.46492	0.019908	21.176	0.64751	0.022918
10.099	-0.033167	0.022141	21.303	0.51457	0.012514	10.099	-0.14867	0.019036	21.176	0.89525	0.02946		10.099	-0.026924	0.018846	21.303	0.65557	0.015051	10.099	-0.46511	0.019867	21.303	0.65049	0.022635
10.197	-0.034317	0.022139	21.429	0.49489	0.011942	10.197	-0.1516	0.018975	21.303	0.88017	0.029417		10.197	-0.02947	0.018807	21.429	0.66366	0.015204	10.197	-0.46581	0.019825	21.429	0.63264	0.02177
10.296	-0.037192	0.022167	21.555	0.50108	0.012594	10.296	-0.15381	0.019027	21.429	0.9155	0.029457		10.296	-0.032341	0.018766	21.555	0.65643	0.014651	10.296	-0.46458	0.019846	21.555	0.60619	0.021562
10.394	-0.041349	0.022147	21.681	0.50791	0.012679	10.394	-0.15657	0.019067	21.555	0.92463	0.031761		10.394	-0.034721	0.018721	21.681	0.64433	0.014035	10.394	-0.46361	0.019798	21.681	0.61808	0.021445
10.493	-0.04316	0.022141	21.807	0.51096	0.013621	10.493	-0.1582	0.019056	21.681	0.93263	0.0333		10.493	-0.037372	0.01869	21.807	0.65601	0.014808	10.493	-0.46449	0.0198	21.807	0.64228	0.022992
10.591	-0.044894	0.02217	21.933	0.51797	0.013498	10.591	-0.16189	0.018965	21.807	0.89627	0.031865		10.591	-0.039166	0.018665	21.933	0.66081	0.014719	10.591	-0.4632	0.019825	21.933	0.63211	0.022037
10.69	-0.047475	0.022222	22.059	0.51996	0.012867	10.69	-0.16336	0.018846	21.933	0.93327	0.034043		10.69	-0.041211	0.01865	22.059	0.66377	0.014898	10.69	-0.46331	0.019799	22.059	0.62421	0.020297
10.788	-0.049057	0.022223	22.185	0.51338	0.012326	10.788	-0.16591	0.018746	22.059	0.93762	0.034089		10.788	-0.042795	0.018637	22.185	0.65735	0.014383	10.788	-0.464	0.019781	22.185	0.61524	0.021561
10.887	-0.051019	0.022209	22.311	0.50298	0.011815	10.887	-0.16913	0.018796	22.185	0.90042	0.032611		10.887	-0.043098	0.018631	22.311	0.6595	0.015043	10.887	-0.46301	0.019819	22.311	0.64738	0.023432
10.985	-0.053225	0.022215	22.437	0.50109	0.011939	10.985	-0.16673	0.018965	22.311	0.9212	0.032798		10.985	-0.044567	0.01863	22.437	0.65369	0.014449	10.985	-0.46488	0.01982	22.437	0.68949	0.02579
11.084	-0.053178	0.022237	22.563	0.50813	0.01248	11.084	-0.16533	0.019124	22.437	0.92665	0.033127		11.084	-0.046877	0.018624	22.563	0.64887	0.013824	11.084	-0.46478	0.019841	22.563	0.69411	0.026212
11.182	-0.053902	0.022263	22.689	0.5109	0.012482	11.182	-0.1678	0.019163	22.563	0.9095	0.033334		11.182	-0.047556	0.018657	22.689	0.6437	0.01423	11.182	-0.4653	0.019878	22.689	0.66247	0.023942
11.281	-0.054719	0.02227	22.815	0.51661	0.012311	11.281	-0.17082	0.019216	22.689	0.88062	0.032601		11.281	-0.048504	0.018687	22.815	0.64324	0.01452	11.281	-0.46525	0.019857	22.815	0.65587	0.022864
11.379	-0.054625	0.022293	22.941	0.52726	0.013007	11.379	-0.17329	0.019344	22.815	0.86655	0.029835		11.379	-0.049675	0.018708	22.941	0.65146	0.014824	11.379	-0.46527	0.019875	22.941	0.67739	0.024055
11.478	-0.054655	0.022309	23.067	0.53191	0.013323	11.478	-0.17263	0.019374	22.941	0.92197	0.033761		11.478	-0.05057	0.018748	23.067	0.65109	0.014239	11.478	-0.46708	0.019906	23.067	0.67277	0.025398
11.576	-0.055051	0.022308	23.193	0.52598	0.013051	11.576	-0.1695	0.019369	23.067	0.98005	0.035083		11.576	-0.052141	0.018787	23.193	0.67046	0.014809	11.576	-0.46642	0.019877	23.193	0.64099	0.024079
11.675	-0.057012	0.02228	23.319	0.52147	0.013027	11.675	-0.16887	0.019295	23.193	0.97947	0.032635		11.675	-0.0535	0.01882	23.319	0.66831	0.015196	11.675	-0.46633	0.019881	23.319	0.64055	0.022551
11.773	-0.057132	0.022217	23.445	0.53317	0.013483	11.773	-0.17104	0.019352	23.319	0.92809	0.030774		11.773	-0.054674	0.018851	23.445	0.6677	0.01556	11.773	-0.46741	0.019923	23.445	0.65639	0.02273
11.872	-0.058809	0.02216	23.571	0.5419	0.013713	11.872	-0.16888	0.019425	23.445	0.88123	0.029214		11.872	-0.056262	0.01888	23.571	0.66839	0.015341	11.872	-0.46775	0.019934	23.571	0.67744	0.023361
11.97	-0.060015	0.022085	23.697	0.53133	0.013453	11.97	-0.16822	0.019527	23.571	0.89394	0.033657		11.97	-0.056977	0.018911	23.697	0.65463	0.015029	11.97	-0.46778	0.019954	23.697	0.66003	0.022968
12.069	-0.063425	0.022019	23.824	0.52015	0.013309	12.069	-0.16976	0.019488	23.697	0.92136	0.033281		12.069	-0.056967	0.018949	23.824	0.64475	0.014988	12.069	-0.46806	0.019992	23.824	0.65485	0.021835
12.167	-0.066383	0.021969	23.95	0.5075	0.013247	12.167	-0.16943	0.019539	23.824	0.92112	0.030465		12.167	-0.057312	0.018986	23.95	0.63921	0.014491	12.167	-0.46736	0.019973	23.95	0.66091	0.02238
12.266	-0.067495	0.021954	24.076	0.51408	0.013084	12.266	-0.16373	0.019588	23.95	0.93125	0.031086		12.266	-0.057472	0.019007	24.076	0.66432	0.014941	12.266	-0.46824	0.020003	24.076	0.64075	0.020792
12.365	-0.069605	0.02192	24.202	0.52176	0.01355	12.365	-0.16269	0.019558	24.076	0.94038	0.033067		12.365	-0.057665	0.019017	24.202	0.65423	0.014046	12.365	-0.46843	0.020049	24.202	0.6095	0.019285
12.463	-0.071322	0.021901	24.328	0.53239	0.0136	12.463	-0.16439	0.019602	24.202	0.91687	0.03037		12.463	-0.058172	0.019011	24.328	0.64066	0.013703	12.463	-0.46765	0.020056	24.328	0.6073	0.020516
12.562	-0.072682	0.021925	24.454	0.54188	0.015498	12.562	-0.1629	0.019618	24.328	0.91052	0.031416		12.562	-0.058207	0.019024	24.454	0.65647	0.014439	12.562	-0.47022	0.020087	24.454	0.59713	0.019422
12.66	-0.071936	0.021949	24.58	0.52802	0.014346	12.66	-0.16243	0.019792	24.454	0.90017	0.03054		12.66	-0.058307	0.019035	24.58	0.67456	0.015472	12.66	-0.47199	0.020075	24.58	0.58768	0.020318
12.759	-0.073212	0.021983	24.706	0.50582	0.01264	12.759	-0.15811	0.019701	24.58	0.88564	0.029445		12.759	-0.058567	0.019035	24.706	0.66264	0.015111	12.759	-0.47275	0.019987	24.706	0.58391	0.019641
12.857	-0.072351	0.022006	24.832	0.50418	0.012523	12.857	-0.15515	0.019629	24.706	0.89908	0.033206		12.857	-0.059535	0.019022	24.832	0.64388	0.014722	12.857	-0.47367	0.019926	24.832	0.61273	0.021041
12.956	-0.07179	0.022058	24.958	0.50542	0.012493	12.956	-0.15697	0.019649	24.832	0.91444	0.031304		12.956	-0.060875	0.019023	24.958	0.64539	0.01526	12.956	-0.4738	0.019885	24.958	0.61739	0.021232
13.054	-0.070294	0.022089	25.084	0.49156	0.012421	13.054	-0.15389	0.0197	24.958	0.89737	0.029059		13.054	-0.061828	0.019032	25.084	0.65362	0.015292	13.054	-0.47355	0.019834	25.084	0.60205	0.019875
13.153	-0.068587	0.022095	25.21	0.49019	0.013053	13.153	-0.15291	0.019724	25.084	0.8969	0.029017		13.153	-0.063037	0.019018	25.21	0.64996	0.015531	13.153	-0.47464	0.019842	25.21	0.59478	0.019985
13.251	-0.070508	0.022043	25.336	0.49511	0.012709	13.251	-0.15667	0.019616	25.21	0.91402	0.032361		13.251	-0.064572	0.019009	25.336	0.6398	0.015059	13.251	-0.47518	0.019796	25.336	0.58813	0.020131
13.35	-0.070504	0.02207	25.462	0.5028	0.013319	13.35	-0.15753	0.019586	25.336	0.90582	0.03131		13.35	-0.065446	0.019017	25.462	0.63362	0.014893	13.35	-0.47576	0.019748	25.462	0.60104	0.021476
13.448	-0.069978	0.022063	25.588	0.49194	0.012349	13.448	-0.15399	0.019716	25.462	0.85844	0.029264		13.448	-0.065799	0.019032	25.588	0.63905	0.015159	13.448	-0.47626	0.019722	25.588	0.63182	0.022701
13.547	-0.072109	0.02205	25.714	0.49173	0.0118	13.547	-0.15583	0.019729	25.588	0.85779	0.030663		13.547	-0.066629	0.019034	25.714	0.64498	0.014641	13.547	-0.47443	0.019711	25.714	0.63983	0.021997
13.645	-0.07352	0.022022	25.84	0.50449	0.012759	13.645	-0.15637	0.01973	25.714	0.85215	0.031153		13.645	-0.067177	0.019021	25.84	0.66635	0.015739	13.645	-0.47388	0.019701	25.84	0.62989	0.022122
13.744	-0.075062	0.021975	25.966	0.50419	0.012618	13.744	-0.154	0.019634	25.84	0.83885	0.028695		13.744	-0.0689	0.018995	25.966	0.67052	0.015594	13.744	-0.47469	0.019728	25.966	0.62993	0.023698
13.842	-0.076707	0.021946	26.092	0.5	0.012545	13.842	-0.15372	0.01964	25.966	0.86705	0.028912		13.842	-0.069819	0.018993	26.092	0.65582	0.014819	13.842	-0.47534	0.019734	26.092	0.62565	0.023826
13.941	-0.076931	0.021911	26.218	0.51207	0.01269	13.941	-0.15412	0.019635	26.092	0.92524	0.032459		13.941	-0.071111	0.018971	26.218	0.65221	0.014554	13.941	-0.47323	0.019704	26.218	0.62805	0.024023
14.039	-0.077532	0.021891	26.345	0.52173	0.013233	14.039	-0.15329	0.019594	26.218	0.94404	0.033249		14.039	-0.072361	0.018951	26.345	0.66132	0.015468	14.039	-0.47302	0.019676	26.345	0.6461	0.023785
14.138	-0.080542	0.021899	26.471	0.51591	0.013101	14.138	-0.15427	0.019635	26.345	0.93906	0.03406		14.138	-0.073265	0.018922	26.471	0.65441	0.014986	14.138	-0.47296	0.019622	26.471	0.64953	0.022869
14.236	-0.081333	0.021935	26.597	0.51176	0.012832	14.236	-0.15321	0.019696	26.471	0.93346	0.034139		14.236	-0.07292	0.018913	26.597	0.65602	0.015206	14.236	-0.47165	0.019599	26.597	0.65479	0.022187
14.335	-0.081491	0.021952	26.723	0.53392	0.013707	14.335	-0.15135	0.019573	26.597	0.91751	0.031364		14.335	-0.073637	0.018888	26.723	0.6681	0.015213	14.335	-0.4708	0.019627	26.723	0.65577	0.023163
14.433	-0.081534	0.021972	26.849	0.53593	0.013805	14.433	-0.15368	0.019416	26.723	0.92299	0.030254		14.433	-0.074955	0.018858	26.849	0.66505	0.015703	14.433	-0.4703	0.019621	26.849	0.63423	0.022262
14.532	-0.080097	0.021992	26.975	0.51683	0.013457	14.532	-0.15321	0.019398	26.849	0.95756	0.030814		14.532	-0.075501	0.018842	26.975	0.66162	0.015655	14.532	-0.4695	0.01963	26.975	0.62741	0.020722
14.631	-0.079846	0.022049	27.101	0.52957	0.01341	14.631	-0.15216	0.019342	26.975	0.96124	0.032353		14.631	-0.076245	0.018854	27.101	0.65553	0.015285	14.631	-0.46852	0.019662	27.101	0.64713	0.022669
14.729	-0.080764	0.02209	27.227	0.53649	0.013338	14.729	-0.15021	0.01925	27.101	0.91785	0.031768		14.729	-0.076554	0.01888	27.227	0.66512	0.015895	14.729	-0.46725	0.019685	27.227	0.6576	0.024101
14.828	-0.081915	0.022109	27.353	0.53509	0.01337	14.828	-0.15083	0.019179	27.227	0.91029	0.032806		14.828	-0.076671	0.018893	27.353	0.68142	0.016259	14.828	-0.46417	0.019681	27.353	0.64525	0.022998
14.926	-0.086411	0.022138	27.479	0.52037	0.0132	14.926	-0.1485	0.019152	27.353	0.92243	0.032105		14.926	-0.07727	0.0189	27.479	0.66547	0.015207	14.926	-0.46343	0.019695	27.479	0.62646	0.020617
15.025	-0.088254	0.022153	27.605	0.50542	0.012454	15.025	-0.1466	0.019111	27.479	0.90781	0.03039		15.025	-0.077299	0.018889	27.605	0.65869	0.014946	15.025	-0.46256	0.019776	27.605	0.62686	0.020507
15.123	-0.087742	0.02211	27.731	0.50037	0.012039	15.123	-0.14756	0.019071	27.605	0.88811	0.030852		15.123	-0.077451	0.018899	27.731	0.65175	0.015377	15.123	-0.46187	0.019844	27.731	0.64016	0.022984
15.222	-0.085153	0.022127	27.857	0.49543	0.012058	15.222	-0.1458	0.019164	27.731	0.87667	0.032289		15.222	-0.078472	0.018873	27.857	0.65577	0.01505	15.222	-0.46178	0.019888	27.857	0.64921	0.021629
15.32	-0.083368	0.022097	27.983	0.51157	0.012215	15.32	-0.146	0.019227	27.857	0.89317	0.034256		15.32	-0.079642	0.018857	27.983	0.649	0.01501	15.32	-0.46227	0.019922	27.983	0.65933	0.023072
15.419	-0.082194	0.022065	28.109	0.52027	0.013122	15.419	-0.14497	0.019209	27.983	0.87593	0.030754		15.419	-0.079706	0.018833	28.109	0.63159	0.014086	15.419	-0.46289	0.019892	28.109	0.66215	0.022991
15.517	-0.081406	0.022074	28.235	0.50199	0.012873	15.517	-0.1427	0.019214	28.109	0.87769	0.031172		15.517	-0.079702	0.018827	28.235	0.65665	0.014477	15.517	-0.46329	0.019853	28.235	0.64465	0.021465
15.616	-0.081598	0.022037	28.361	0.50223	0.012978	15.616	-0.14741	0.019105	28.235	0.91351	0.033029		15.616	-0.080016	0.018801	28.361	0.69601	0.015748	15.616	-0.46413	0.019789	28.361	0.63624	0.02256
15.714	-0.079611	0.022007	28.487	0.50616	0.012702	15.714	-0.14873	0.019098	28.361	0.92093	0.031842		15.714	-0.079605	0.018757	28.487	0.68322	0.015858	15.714	-0.46344	0.019797	28.487	0.64075	0.022377
15.813	-0.078016	0.022032	28.613	0.50794	0.012533	15.813	-0.15103	0.019107	28.487	0.9031	0.031283		15.813	-0.080342	0.018741	28.613	0.653	0.01502	15.813	-0.46325	0.019832	28.613	0.65882	0.022605
15.911	-0.074391	0.022041	28.739	0.50563	0.01296	15.911	-0.15286	0.019053	28.613	0.8868	0.030906		15.911	-0.080048	0.018724	28.739	0.63832	0.014984	15.911	-0.4644	0.019856	28.739	0.66164	0.023824
16.01	-0.071717	0.022028	28.866	0.49273	0.012004	16.01	-0.1552	0.019061	28.739	0.86771	0.030788		16.01	-0.079682	0.01872	28.866	0.64006	0.014778	16.01	-0.46351	0.019798	28.866	0.64889	0.023956
16.108	-0.068951	0.022082	28.992	0.49614	0.012207	16.108	-0.15541	0.01915	28.866	0.88806	0.030809		16.108	-0.080416	0.018694	28.992	0.64656	0.01496	16.108	-0.46414	0.019786	28.992	0.63605	0.022626
16.207	-0.06885	0.022101	29.118	0.51854	0.012586	16.207	-0.15608	0.019119	28.992	0.9051	0.032395		16.207	-0.081121	0.018688	29.118	0.65632	0.015236	16.207	-0.46312	0.019789	29.118	0.62399	0.022088
16.305	-0.069171	0.022132	29.244	0.51636	0.012902	16.305	-0.15388	0.019129	29.118	0.91342	0.033692		16.305	-0.081856	0.018672	29.244	0.64608	0.014317	16.305	-0.46178	0.019759	29.244	0.6341	0.023401
16.404	-0.069617	0.022175	29.37	0.50257	0.012525	16.404	-0.15563	0.019295	29.244	0.93799	0.036144		16.404	-0.082819	0.018663	29.37	0.63813	0.014341	16.404	-0.45966	0.019767	29.37	0.64514	0.02382
16.502	-0.069423	0.022161	29.496	0.50278	0.013337	16.502	-0.16109	0.019369	29.37	0.93612	0.034943		16.502	-0.084589	0.018638	29.496	0.63995	0.014213	16.502	-0.45908	0.01978	29.496	0.65356	0.024023
16.601	-0.068362	0.022203	29.622	0.50969	0.015422	16.601	-0.1592	0.019438	29.496	0.92806	0.034002		16.601	-0.085764	0.018625	29.622	0.64148	0.014987	16.601	-0.45868	0.01985	29.622	0.6526	0.024639
16.7	-0.067011	0.022225	29.748	0.50353	0.013766	16.7	-0.15983	0.019595	29.622	0.93593	0.034125		16.7	-0.087609	0.018601	29.748	0.64707	0.014289	16.7	-0.45751	0.019897	29.748	0.62177	0.022953
16.798	-0.064005	0.022267	29.874	0.50423	0.012512	16.798	-0.1617	0.01966	29.748	0.93157	0.031047		16.798	-0.088672	0.018576	29.874	0.66992	0.015067	16.798	-0.45738	0.019934	29.874	0.63452	0.022145
16.897	-0.063012	0.022337	30	0.50075	0.012682	16.897	-0.16215	0.019858	29.874	0.90509	0.028642		16.897	-0.090618	0.018549	30	0.68428	0.016116	16.897	-0.45747	0.019966	30	0.66983	0.025508
16.995	-0.062788	0.022439				16.995	-0.16442	0.019952	30	0.87831	0.029627		16.995	-0.092202	0.018528				16.995	-0.45797	0.020012
17.094	-0.062752	0.022504				17.094	-0.16275	0.019888					17.094	-0.093044	0.01851				17.094	-0.45635	0.020037
17.192	-0.062125	0.022536				17.192	-0.16414	0.020018					17.192	-0.093021	0.018494				17.192	-0.45696	0.020049
17.291	-0.060523	0.022547				17.291	-0.16698	0.020078					17.291	-0.093654	0.018478				17.291	-0.45689	0.020053
17.389	-0.060153	0.022558				17.389	-0.16658	0.020083					17.389	-0.093517	0.018483				17.389	-0.45719	0.020057
17.488	-0.058781	0.022592				17.488	-0.16648	0.020009					17.488	-0.092874	0.018502				17.488	-0.4572	0.020051
17.586	-0.05606	0.02259				17.586	-0.16772	0.019991					17.586	-0.093074	0.01848				17.586	-0.45672	0.020088
17.685	-0.054735	0.022563				17.685	-0.16838	0.019964					17.685	-0.092172	0.018489				17.685	-0.45548	0.020052
17.783	-0.055434	0.022542				17.783	-0.17233	0.019895					17.783	-0.091264	0.018495				17.783	-0.4554	0.020046
17.882	-0.054181	0.022538				17.882	-0.17162	0.019938					17.882	-0.090303	0.018521				17.882	-0.45418	0.020024
17.98	-0.053302	0.022525				17.98	-0.17213	0.019891					17.98	-0.089687	0.018531				17.98	-0.45346	0.020025
18.079	-0.052914	0.022506				18.079	-0.17398	0.019907					18.079	-0.08918	0.018548				18.079	-0.45333	0.020054
18.177	-0.051521	0.022518				18.177	-0.17558	0.019865					18.177	-0.089195	0.018563				18.177	-0.45286	0.020119
18.276	-0.052432	0.022567				18.276	-0.17412	0.019774					18.276	-0.088644	0.018577				18.276	-0.45253	0.020162
18.374	-0.051944	0.022561				18.374	-0.17519	0.019707					18.374	-0.089431	0.018556				18.374	-0.45277	0.020219
18.473	-0.052819	0.022559				18.473	-0.17602	0.019573					18.473	-0.089882	0.018557				18.473	-0.45304	0.020271
18.571	-0.055949	0.022537				18.571	-0.17612	0.019458					18.571	-0.090974	0.018563				18.571	-0.453	0.02028
18.67	-0.058344	0.022545				18.67	-0.1782	0.019372					18.67	-0.09152	0.018553				18.67	-0.45303	0.020308
18.768	-0.059222	0.022561				18.768	-0.17313	0.019332					18.768	-0.093498	0.018559				18.768	-0.45244	0.0203
18.867	-0.059128	0.022577				18.867	-0.17437	0.019095					18.867	-0.094454	0.018531				18.867	-0.45267	0.020328
18.966	-0.058919	0.022589				18.966	-0.17507	0.019076					18.966	-0.09521	0.018525				18.966	-0.45242	0.020349
19.064	-0.058949	0.022583				19.064	-0.17676	0.018871					19.064	-0.096021	0.018527				19.064	-0.45123	0.020355
19.163	-0.05916	0.022542				19.163	-0.17654	0.018761					19.163	-0.096406	0.018529				19.163	-0.45137	0.020352
19.261	-0.061062	0.022453				19.261	-0.17675	0.018789					19.261	-0.09784	0.018541				19.261	-0.4506	0.020388
19.36	-0.060309	0.022471				19.36	-0.17743	0.018864					19.36	-0.09907	0.018551				19.36	-0.45071	0.020397
19.458	-0.059003	0.022457				19.458	-0.17474	0.018993					19.458	-0.10041	0.018578				19.458	-0.44886	0.020413
19.557	-0.057212	0.022468				19.557	-0.17476	0.019196					19.557	-0.10195	0.0186				19.557	-0.44855	0.020443
19.655	-0.055903	0.022477				19.655	-0.17193	0.019007					19.655	-0.10322	0.018632				19.655	-0.44913	0.020455
19.754	-0.055118	0.0225				19.754	-0.17307	0.018968					19.754	-0.10436	0.018658				19.754	-0.45028	0.020479
19.852	-0.056546	0.022551				19.852	-0.1704	0.0189					19.852	-0.10556	0.018672				19.852	-0.45016	0.020501
19.951	-0.056817	0.022539				19.951	-0.1723	0.018758					19.951	-0.10688	0.018704				19.951	-0.45102	0.020497
20.049	-0.056545	0.022542				20.049	-0.17179	0.018856					20.049	-0.1081	0.018722				20.049	-0.45155	0.020507
20.148	-0.056295	0.022544				20.148	-0.17062	0.018863					20.148	-0.10917	0.01873				20.148	-0.45222	0.020528
20.246	-0.053589	0.022587				20.246	-0.16838	0.018814					20.246	-0.10917	0.018764				20.246	-0.45215	0.020503
20.345	-0.053193	0.022558				20.345	-0.16995	0.01885					20.345	-0.10852	0.018789				20.345	-0.45113	0.020481
20.443	-0.052609	0.022507				20.443	-0.1689	0.018965					20.443	-0.1082	0.018815				20.443	-0.45148	0.020438
20.542	-0.052594	0.0225				20.542	-0.16511	0.019052					20.542	-0.10778	0.018814				20.542	-0.45116	0.020437
20.64	-0.05208	0.022511				20.64	-0.16526	0.019169					20.64	-0.10722	0.018849				20.64	-0.45114	0.020442
20.739	-0.050668	0.022509				20.739	-0.16653	0.019147					20.739	-0.10567	0.018882				20.739	-0.4506	0.020432
20.837	-0.04966	0.022497				20.837	-0.16712	0.019334					20.837	-0.10505	0.01892				20.837	-0.45053	0.020437
20.936	-0.048227	0.022505				20.936	-0.16612	0.019431					20.936	-0.10434	0.018936				20.936	-0.44875	0.020397
21.034	-0.047925	0.022528				21.034	-0.16654	0.019556					21.034	-0.10393	0.018952				21.034	-0.44779	0.020369
21.133	-0.048594	0.022536				21.133	-0.16639	0.019667					21.133	-0.10379	0.018983				21.133	-0.44558	0.020331
21.232	-0.049407	0.022538				21.232	-0.1675	0.019534					21.232	-0.10353	0.018984				21.232	-0.44611	0.020318
21.33	-0.049894	0.022561				21.33	-0.16538	0.019539					21.33	-0.10403	0.01899				21.33	-0.44528	0.020326
21.429	-0.050224	0.022615				21.429	-0.16478	0.019447					21.429	-0.1036	0.018994				21.429	-0.44486	0.020363
21.527	-0.051366	0.022662				21.527	-0.16814	0.01933					21.527	-0.10373	0.019008				21.527	-0.44428	0.020347
21.626	-0.052527	0.022661				21.626	-0.16554	0.019218					21.626	-0.10274	0.018991				21.626	-0.4432	0.020297
21.724	-0.05455	0.022678				21.724	-0.16423	0.019252					21.724	-0.10278	0.018979				21.724	-0.44341	0.020295
21.823	-0.05611	0.022667				21.823	-0.16357	0.019126					21.823	-0.10278	0.018991				21.823	-0.44427	0.020268
21.921	-0.059371	0.022669				21.921	-0.16289	0.019125					21.921	-0.10213	0.018982				21.921	-0.4458	0.020308
22.02	-0.061825	0.022714				22.02	-0.15936	0.0191					22.02	-0.10119	0.019004				22.02	-0.44576	0.020329
22.118	-0.062554	0.02273				22.118	-0.15678	0.018983					22.118	-0.10001	0.019016				22.118	-0.44652	0.020349
22.217	-0.063923	0.022699				22.217	-0.15753	0.018928					22.217	-0.098411	0.019037				22.217	-0.44551	0.020327
22.315	-0.064762	0.022713				22.315	-0.15675	0.018825					22.315	-0.096832	0.019055				22.315	-0.44558	0.020291
22.414	-0.065047	0.022696				22.414	-0.15945	0.018691					22.414	-0.096427	0.019061				22.414	-0.44634	0.020272
22.512	-0.066341	0.022657				22.512	-0.16284	0.018529					22.512	-0.094961	0.019065				22.512	-0.44607	0.020282
22.611	-0.064664	0.022648				22.611	-0.16116	0.018506					22.611	-0.093968	0.019094				22.611	-0.44634	0.020304
22.709	-0.064562	0.022644				22.709	-0.16256	0.018472					22.709	-0.092573	0.019115				22.709	-0.44394	0.020282
22.808	-0.063283	0.022656				22.808	-0.16126	0.018407					22.808	-0.091472	0.019128				22.808	-0.44316	0.020266
22.906	-0.061658	0.022641				22.906	-0.16546	0.018284					22.906	-0.090232	0.019157				22.906	-0.44206	0.020259
23.005	-0.058435	0.022577				23.005	-0.16673	0.018226					23.005	-0.089674	0.019146				23.005	-0.44384	0.02023
23.103	-0.05774	0.02254				23.103	-0.16822	0.018141					23.103	-0.08944	0.019114				23.103	-0.44344	0.020287
23.202	-0.055367	0.022582				23.202	-0.16609	0.018072					23.202	-0.089432	0.019088				23.202	-0.4448	0.02037
23.3	-0.052841	0.022599				23.3	-0.1624	0.018081					23.3	-0.089623	0.019088				23.3	-0.44447	0.02044
23.399	-0.049484	0.022594				23.399	-0.15846	0.018186					23.399	-0.089237	0.019084				23.399	-0.44347	0.020488
23.498	-0.047147	0.022612				23.498	-0.15365	0.018355					23.498	-0.088513	0.019083				23.498	-0.44423	0.02047
23.596	-0.047279	0.022597				23.596	-0.1533	0.018492					23.596	-0.088439	0.019069				23.596	-0.44561	0.020486
23.695	-0.045637	0.022598				23.695	-0.15035	0.018577					23.695	-0.087378	0.019062				23.695	-0.44782	0.020562
23.793	-0.043798	0.022594				23.793	-0.14442	0.018704					23.793	-0.085778	0.019071				23.793	-0.44848	0.020635
23.892	-0.04148	0.022589				23.892	-0.13722	0.018776					23.892	-0.085087	0.019094				23.892	-0.44756	0.020621
23.99	-0.041337	0.022625				23.99	-0.13553	0.018836					23.99	-0.084191	0.019107				23.99	-0.44691	0.020641
24.089	-0.040836	0.02262				24.089	-0.1362	0.018962					24.089	-0.082411	0.01912				24.089	-0.44832	0.020651
24.187	-0.040971	0.022622				24.187	-0.13607	0.019079					24.187	-0.082283	0.019143				24.187	-0.44873	0.020613
24.286	-0.040773	0.022601				24.286	-0.13858	0.019055					24.286	-0.081281	0.019153				24.286	-0.44994	0.020619
24.384	-0.043757	0.022604				24.384	-0.1401	0.019075					24.384	-0.080333	0.019149				24.384	-0.45146	0.020637
24.483	-0.044036	0.022642				24.483	-0.14168	0.019066					24.483	-0.07952	0.019157				24.483	-0.45271	0.020677
24.581	-0.044	0.02264				24.581	-0.14034	0.019113					24.581	-0.07939	0.01917				24.581	-0.4529	0.020676
24.68	-0.046355	0.022671				24.68	-0.14195	0.019224					24.68	-0.078553	0.019157				24.68	-0.45364	0.020662
24.778	-0.049704	0.022669				24.778	-0.15021	0.019202					24.778	-0.079502	0.019133				24.778	-0.45396	0.020611
24.877	-0.053168	0.02267				24.877	-0.15121	0.019155					24.877	-0.079893	0.019095				24.877	-0.4566	0.020623
24.975	-0.055311	0.022654				24.975	-0.15333	0.019051					24.975	-0.080762	0.019076				24.975	-0.45767	0.020602
25.074	-0.057837	0.022614				25.074	-0.15332	0.019063					25.074	-0.081138	0.019078				25.074	-0.45673	0.020533
25.172	-0.05929	0.022584				25.172	-0.15131	0.018922					25.172	-0.081197	0.019085				25.172	-0.45648	0.020534
25.271	-0.063434	0.022553				25.271	-0.15138	0.018917					25.271	-0.080975	0.019087				25.271	-0.45701	0.020494
25.369	-0.064026	0.022524				25.369	-0.15313	0.018926					25.369	-0.081128	0.019119				25.369	-0.45741	0.020447
25.468	-0.065765	0.02249				25.468	-0.15443	0.018845					25.468	-0.080923	0.019138				25.468	-0.45727	0.020449
25.567	-0.066882	0.022502				25.567	-0.15489	0.018811					25.567	-0.079813	0.019161				25.567	-0.45702	0.020446
25.665	-0.065478	0.022511				25.665	-0.15676	0.018821					25.665	-0.080528	0.019194				25.665	-0.45575	0.020437
25.764	-0.064587	0.022517				25.764	-0.15576	0.018869					25.764	-0.080571	0.019232				25.764	-0.45534	0.020438
25.862	-0.062328	0.022504				25.862	-0.15605	0.018795					25.862	-0.080409	0.019267				25.862	-0.45373	0.020404
25.961	-0.061434	0.022478				25.961	-0.15942	0.018952					25.961	-0.080012	0.019276				25.961	-0.45259	0.020413
26.059	-0.059959	0.022493				26.059	-0.15971	0.019086					26.059	-0.079622	0.019291				26.059	-0.45171	0.020425
26.158	-0.058015	0.022478				26.158	-0.1606	0.01919					26.158	-0.079546	0.019285				26.158	-0.45076	0.020446
26.256	-0.055789	0.022483				26.256	-0.1658	0.019171					26.256	-0.079436	0.019277				26.256	-0.44911	0.020508
26.355	-0.053574	0.022498				26.355	-0.16481	0.019182					26.355	-0.079995	0.019253				26.355	-0.44708	0.020571
26.453	-0.052119	0.022519				26.453	-0.16761	0.019042					26.453	-0.080195	0.01923				26.453	-0.44477	0.020634
26.552	-0.051725	0.022492				26.552	-0.16653	0.019198					26.552	-0.080496	0.01921				26.552	-0.44317	0.020698
26.65	-0.052338	0.022477				26.65	-0.16662	0.019293					26.65	-0.079324	0.01922				26.65	-0.44039	0.020716
26.749	-0.050306	0.022458				26.749	-0.16609	0.019282					26.749	-0.078699	0.019194				26.749	-0.4389	0.020784
26.847	-0.050499	0.022423				26.847	-0.16505	0.019379					26.847	-0.077745	0.01919				26.847	-0.43653	0.020845
26.946	-0.050071	0.022443				26.946	-0.16991	0.019212					26.946	-0.07667	0.019189				26.946	-0.43554	0.020908
27.044	-0.049809	0.022444				27.044	-0.17164	0.019026					27.044	-0.075789	0.019173				27.044	-0.43331	0.020963
27.143	-0.048799	0.022475				27.143	-0.17441	0.018798					27.143	-0.074918	0.01917				27.143	-0.43178	0.021008
27.241	-0.04862	0.022513				27.241	-0.17473	0.018687					27.241	-0.074802	0.01916				27.241	-0.43015	0.021036
27.34	-0.048779	0.022527				27.34	-0.17461	0.018688					27.34	-0.073444	0.019176				27.34	-0.42855	0.021067
27.438	-0.048695	0.022537				27.438	-0.17162	0.018786					27.438	-0.072669	0.019167				27.438	-0.42639	0.021099
27.537	-0.04864	0.022531				27.537	-0.17099	0.01868					27.537	-0.072103	0.019185				27.537	-0.42524	0.021158
27.635	-0.048532	0.022542				27.635	-0.16968	0.018658					27.635	-0.072302	0.019186				27.635	-0.42366	0.021231
27.734	-0.050747	0.022522				27.734	-0.17	0.018629					27.734	-0.072743	0.019197				27.734	-0.42163	0.021252
27.833	-0.052222	0.022501				27.833	-0.17057	0.018614					27.833	-0.072785	0.0192				27.833	-0.42057	0.021333
27.931	-0.05253	0.022513				27.931	-0.16657	0.018595					27.931	-0.072131	0.01921				27.931	-0.4178	0.021398
28.03	-0.053056	0.022476				28.03	-0.1664	0.018559					28.03	-0.071128	0.01924				28.03	-0.41742	0.021504
28.128	-0.052712	0.022469				28.128	-0.16241	0.018636					28.128	-0.070243	0.019261				28.128	-0.41629	0.021597
28.227	-0.051711	0.022459				28.227	-0.15556	0.0188					28.227	-0.069704	0.019294				28.227	-0.41445	0.021709
28.325	-0.051352	0.022446				28.325	-0.15534	0.01889					28.325	-0.06949	0.019304				28.325	-0.4128	0.021852
28.424	-0.049497	0.022486				28.424	-0.15439	0.018895					28.424	-0.068746	0.019332				28.424	-0.41117	0.021909
28.522	-0.048395	0.022517				28.522	-0.15527	0.018883					28.522	-0.068203	0.019363				28.522	-0.40869	0.021956
28.621	-0.046521	0.022597				28.621	-0.15446	0.01892					28.621	-0.067673	0.019374				28.621	-0.40739	0.022057
28.719	-0.042934	0.02266				28.719	-0.15495	0.018902					28.719	-0.066677	0.019375				28.719	-0.40765	0.022138
28.818	-0.040128	0.022762				28.818	-0.15568	0.018942					28.818	-0.066838	0.019393				28.818	-0.4065	0.022162
28.916	-0.038358	0.022837				28.916	-0.15549	0.01905					28.916	-0.066498	0.01937				28.916	-0.40677	0.02219
29.015	-0.035526	0.02286				29.015	-0.15195	0.019101					29.015	-0.067294	0.019373				29.015	-0.40643	0.022177
29.113	-0.033523	0.022916				29.113	-0.15514	0.018929					29.113	-0.067711	0.019371				29.113	-0.40466	0.02217
29.212	-0.033108	0.022968				29.212	-0.16128	0.018882					29.212	-0.067572	0.019343				29.212	-0.4045	0.022131
29.31	-0.030696	0.023005				29.31	-0.16055	0.018898					29.31	-0.068405	0.019327				29.31	-0.40513	0.022083
29.409	-0.029497	0.023				29.409	-0.16015	0.019122					29.409	-0.068334	0.019296				29.409	-0.4067	0.022066
29.507	-0.028377	0.022997				29.507	-0.15731	0.019222					29.507	-0.069066	0.019267				29.507	-0.40783	0.022097
29.606	-0.026184	0.02296				29.606	-0.15764	0.019234					29.606	-0.069274	0.019245				29.606	-0.40875	0.022092
29.704	-0.025643	0.022977				29.704	-0.16051	0.019176					29.704	-0.069687	0.019234				29.704	-0.40834	0.022058
29.803	-0.022978	0.022937				29.803	-0.15736	0.019355					29.803	-0.069506	0.019203				29.803	-0.40737	0.021995
29.901	-0.021557	0.022939				29.901	-0.15964	0.019214					29.901	-0.069528	0.019195				29.901	-0.40844	0.021951
30	-0.020856	0.022994				30	-0.15843	0.01932					30	-0.069218	0.019185				30	-0.40873	0.021921
